# Supplementary material for: Genome-Wide Identification of Splicing Quantitative Trait Loci (sQTLs) in Diverse Ecotypes of Arabidopsis thaliana
Source: Front Plant Sci. 2019 Oct 3;10:1160. doi: 10.3389/fpls.2019.01160 (PMC6785726; doi:10.3389/fpls.2019.01160)
Supplement: Supplementary Dataset 2 — (Splicing ratios of sQTL cognate Genes): https://figshare.com/s/4dbd07a41f0fd4c6988c [file Table_1.xlsx]

## Sheet: Supplementary Table 1
Supplementary Table 1. 666 A. thaliana accessions used for sQTLs analysis
Sample IDs	Sample Name	Run accession	Read count	Base_count	Sample accession	Experiment accession	Study accession	Tax id	Scientific name
108	LDV-18	SRR3458876	4000000	520000000	SAMN04910934	SRX1734431	PRJNA319904	3702	Arabidopsis thaliana
108	LDV-18	SRR3458877	4000000	520000000	SAMN04910934	SRX1734431	PRJNA319904	3702	Arabidopsis thaliana
108	LDV-18	SRR3458878	4000000	520000000	SAMN04910934	SRX1734431	PRJNA319904	3702	Arabidopsis thaliana
108	LDV-18	SRR3458879	4000000	520000000	SAMN04910934	SRX1734431	PRJNA319904	3702	Arabidopsis thaliana
108	LDV-18	SRR3458880	4000000	520000000	SAMN04910934	SRX1734431	PRJNA319904	3702	Arabidopsis thaliana
108	LDV-18	SRR3458881	3360936	436921680	SAMN04910934	SRX1734431	PRJNA319904	3702	Arabidopsis thaliana
139	LDV-46	SRR3458900	8168096	816809600	SAMN04910937	SRX1734434	PRJNA319904	3702	Arabidopsis thaliana
139	LDV-46	SRR3458901	8217243	821724300	SAMN04910937	SRX1734434	PRJNA319904	3702	Arabidopsis thaliana
139	LDV-46	SRR3458902	8323099	832309900	SAMN04910937	SRX1734434	PRJNA319904	3702	Arabidopsis thaliana
139	LDV-46	SRR3458903	4000000	404000000	SAMN04910937	SRX1734434	PRJNA319904	3702	Arabidopsis thaliana
139	LDV-46	SRR3458904	3527866	356314466	SAMN04910937	SRX1734434	PRJNA319904	3702	Arabidopsis thaliana
159	MAR2-3	SRR3458917	3286891	328689100	SAMN04910939	SRX1734436	PRJNA319904	3702	Arabidopsis thaliana
265	PYL-6	SRR3459066	4000000	400000000	SAMN04910957	SRX1734454	PRJNA319904	3702	Arabidopsis thaliana
265	PYL-6	SRR3459067	3175645	317564500	SAMN04910957	SRX1734454	PRJNA319904	3702	Arabidopsis thaliana
265	PYL-6	SRR3459068	4000000	400000000	SAMN04910957	SRX1734454	PRJNA319904	3702	Arabidopsis thaliana
265	PYL-6	SRR3459069	2343501	234350100	SAMN04910957	SRX1734454	PRJNA319904	3702	Arabidopsis thaliana
265	PYL-6	SRR3459070	4000000	400000000	SAMN04910957	SRX1734454	PRJNA319904	3702	Arabidopsis thaliana
265	PYL-6	SRR3459071	2313611	231361100	SAMN04910957	SRX1734454	PRJNA319904	3702	Arabidopsis thaliana
265	PYL-6	SRR3459072	4000000	400000000	SAMN04910957	SRX1734454	PRJNA319904	3702	Arabidopsis thaliana
265	PYL-6	SRR3459073	3205655	320565500	SAMN04910957	SRX1734454	PRJNA319904	3702	Arabidopsis thaliana
350	TOU-A1-88	SRR3459074	4000000	400000000	SAMN04910958	SRX1734455	PRJNA319904	3702	Arabidopsis thaliana
350	TOU-A1-88	SRR3459075	4000000	400000000	SAMN04910958	SRX1734455	PRJNA319904	3702	Arabidopsis thaliana
350	TOU-A1-88	SRR3459076	4000000	400000000	SAMN04910958	SRX1734455	PRJNA319904	3702	Arabidopsis thaliana
350	TOU-A1-88	SRR3459077	3649948	364994800	SAMN04910958	SRX1734455	PRJNA319904	3702	Arabidopsis thaliana
350	TOU-A1-88	SRR3459078	4000000	400000000	SAMN04910958	SRX1734455	PRJNA319904	3702	Arabidopsis thaliana
350	TOU-A1-88	SRR3459079	3528822	352882200	SAMN04910958	SRX1734455	PRJNA319904	3702	Arabidopsis thaliana
350	TOU-A1-88	SRR3459080	4000000	400000000	SAMN04910958	SRX1734455	PRJNA319904	3702	Arabidopsis thaliana
350	TOU-A1-88	SRR3459081	2093985	209398500	SAMN04910958	SRX1734455	PRJNA319904	3702	Arabidopsis thaliana
350	TOU-A1-88	SRR3459082	4000000	400000000	SAMN04910958	SRX1734455	PRJNA319904	3702	Arabidopsis thaliana
350	TOU-A1-88	SRR3459083	4000000	400000000	SAMN04910958	SRX1734455	PRJNA319904	3702	Arabidopsis thaliana
350	TOU-A1-88	SRR3459084	2180093	218009300	SAMN04910958	SRX1734455	PRJNA319904	3702	Arabidopsis thaliana
350	TOU-A1-88	SRR3459085	4000000	400000000	SAMN04910958	SRX1734455	PRJNA319904	3702	Arabidopsis thaliana
350	TOU-A1-88	SRR3459086	4000000	400000000	SAMN04910958	SRX1734455	PRJNA319904	3702	Arabidopsis thaliana
350	TOU-A1-88	SRR3459087	2510589	251058900	SAMN04910958	SRX1734455	PRJNA319904	3702	Arabidopsis thaliana
351	TOU-A1-89	SRR3459088	4000000	400000000	SAMN04910959	SRX1734456	PRJNA319904	3702	Arabidopsis thaliana
351	TOU-A1-89	SRR3459089	4000000	400000000	SAMN04910959	SRX1734456	PRJNA319904	3702	Arabidopsis thaliana
351	TOU-A1-89	SRR3459090	4000000	400000000	SAMN04910959	SRX1734456	PRJNA319904	3702	Arabidopsis thaliana
351	TOU-A1-89	SRR3459091	3340961	334096100	SAMN04910959	SRX1734456	PRJNA319904	3702	Arabidopsis thaliana
351	TOU-A1-89	SRR3459092	4000000	400000000	SAMN04910959	SRX1734456	PRJNA319904	3702	Arabidopsis thaliana
351	TOU-A1-89	SRR3459093	3185620	318562000	SAMN04910959	SRX1734456	PRJNA319904	3702	Arabidopsis thaliana
351	TOU-A1-89	SRR3459094	4000000	400000000	SAMN04910959	SRX1734456	PRJNA319904	3702	Arabidopsis thaliana
351	TOU-A1-89	SRR3459095	1920062	192006200	SAMN04910959	SRX1734456	PRJNA319904	3702	Arabidopsis thaliana
351	TOU-A1-89	SRR3459096	4000000	400000000	SAMN04910959	SRX1734456	PRJNA319904	3702	Arabidopsis thaliana
351	TOU-A1-89	SRR3459097	4000000	400000000	SAMN04910959	SRX1734456	PRJNA319904	3702	Arabidopsis thaliana
351	TOU-A1-89	SRR3459098	1916822	191682200	SAMN04910959	SRX1734456	PRJNA319904	3702	Arabidopsis thaliana
351	TOU-A1-89	SRR3459099	4000000	400000000	SAMN04910959	SRX1734456	PRJNA319904	3702	Arabidopsis thaliana
351	TOU-A1-89	SRR3459100	4000000	400000000	SAMN04910959	SRX1734456	PRJNA319904	3702	Arabidopsis thaliana
351	TOU-A1-89	SRR3459101	2168264	216826400	SAMN04910959	SRX1734456	PRJNA319904	3702	Arabidopsis thaliana
403	Zdarec3	SRR3459102	4000000	400000000	SAMN04910960	SRX1734457	PRJNA319904	3702	Arabidopsis thaliana
403	Zdarec3	SRR3459103	4000000	400000000	SAMN04910960	SRX1734457	PRJNA319904	3702	Arabidopsis thaliana
403	Zdarec3	SRR3459104	4000000	400000000	SAMN04910960	SRX1734457	PRJNA319904	3702	Arabidopsis thaliana
403	Zdarec3	SRR3459105	1356640	135664000	SAMN04910960	SRX1734457	PRJNA319904	3702	Arabidopsis thaliana
403	Zdarec3	SRR3459106	4000000	400000000	SAMN04910960	SRX1734457	PRJNA319904	3702	Arabidopsis thaliana
403	Zdarec3	SRR3459107	3195133	319513300	SAMN04910960	SRX1734457	PRJNA319904	3702	Arabidopsis thaliana
403	Zdarec3	SRR3459108	4000000	400000000	SAMN04910960	SRX1734457	PRJNA319904	3702	Arabidopsis thaliana
403	Zdarec3	SRR3459109	3234049	323404900	SAMN04910960	SRX1734457	PRJNA319904	3702	Arabidopsis thaliana
403	Zdarec3	SRR3459110	4000000	404000000	SAMN04910960	SRX1734457	PRJNA319904	3702	Arabidopsis thaliana
403	Zdarec3	SRR3459111	4000000	404000000	SAMN04910960	SRX1734457	PRJNA319904	3702	Arabidopsis thaliana
403	Zdarec3	SRR3459112	1125676	113693276	SAMN04910960	SRX1734457	PRJNA319904	3702	Arabidopsis thaliana
403	Zdarec3	SRR3459113	4000000	400000000	SAMN04910960	SRX1734457	PRJNA319904	3702	Arabidopsis thaliana
403	Zdarec3	SRR3459114	4000000	404000000	SAMN04910960	SRX1734457	PRJNA319904	3702	Arabidopsis thaliana
403	Zdarec3	SRR3459115	4000000	404000000	SAMN04910960	SRX1734457	PRJNA319904	3702	Arabidopsis thaliana
403	Zdarec3	SRR3459116	1124872	113612072	SAMN04910960	SRX1734457	PRJNA319904	3702	Arabidopsis thaliana
403	Zdarec3	SRR3459117	123825	12382500	SAMN04910960	SRX1734457	PRJNA319904	3702	Arabidopsis thaliana
403	Zdarec3	SRR3459118	4000000	400000000	SAMN04910960	SRX1734457	PRJNA319904	3702	Arabidopsis thaliana
403	Zdarec3	SRR3459119	4000000	400000000	SAMN04910960	SRX1734457	PRJNA319904	3702	Arabidopsis thaliana
403	Zdarec3	SRR3459120	98906	9890600	SAMN04910960	SRX1734457	PRJNA319904	3702	Arabidopsis thaliana
403	Zdarec3	SRR3459121	4000000	400000000	SAMN04910960	SRX1734457	PRJNA319904	3702	Arabidopsis thaliana
403	Zdarec3	SRR3459122	4000000	400000000	SAMN04910960	SRX1734457	PRJNA319904	3702	Arabidopsis thaliana
403	Zdarec3	SRR3459123	1256041	125604100	SAMN04910960	SRX1734457	PRJNA319904	3702	Arabidopsis thaliana
410	Doubravnik7	SRR3459124	4000000	400000000	SAMN04910661	SRX1734458	PRJNA319904	3702	Arabidopsis thaliana
410	Doubravnik7	SRR3459125	3679251	367925100	SAMN04910661	SRX1734458	PRJNA319904	3702	Arabidopsis thaliana
410	Doubravnik7	SRR3459126	4000000	400000000	SAMN04910661	SRX1734458	PRJNA319904	3702	Arabidopsis thaliana
410	Doubravnik7	SRR3459127	4000000	400000000	SAMN04910661	SRX1734458	PRJNA319904	3702	Arabidopsis thaliana
410	Doubravnik7	SRR3459128	1146907	114690700	SAMN04910661	SRX1734458	PRJNA319904	3702	Arabidopsis thaliana
410	Doubravnik7	SRR3459129	4000000	400000000	SAMN04910661	SRX1734458	PRJNA319904	3702	Arabidopsis thaliana
410	Doubravnik7	SRR3459130	4000000	400000000	SAMN04910661	SRX1734458	PRJNA319904	3702	Arabidopsis thaliana
410	Doubravnik7	SRR3459131	575498	57549800	SAMN04910661	SRX1734458	PRJNA319904	3702	Arabidopsis thaliana
410	Doubravnik7	SRR3459132	4000000	400000000	SAMN04910661	SRX1734458	PRJNA319904	3702	Arabidopsis thaliana
410	Doubravnik7	SRR3459133	4000000	400000000	SAMN04910661	SRX1734458	PRJNA319904	3702	Arabidopsis thaliana
410	Doubravnik7	SRR3459134	581390	58139000	SAMN04910661	SRX1734458	PRJNA319904	3702	Arabidopsis thaliana
410	Doubravnik7	SRR3459135	4000000	400000000	SAMN04910661	SRX1734458	PRJNA319904	3702	Arabidopsis thaliana
410	Doubravnik7	SRR3459136	4000000	400000000	SAMN04910661	SRX1734458	PRJNA319904	3702	Arabidopsis thaliana
410	Doubravnik7	SRR3459137	4000000	400000000	SAMN04910661	SRX1734458	PRJNA319904	3702	Arabidopsis thaliana
410	Doubravnik7	SRR3459138	701876	70187600	SAMN04910661	SRX1734458	PRJNA319904	3702	Arabidopsis thaliana
410	Doubravnik7	SRR3459139	4000000	400000000	SAMN04910661	SRX1734458	PRJNA319904	3702	Arabidopsis thaliana
410	Doubravnik7	SRR3459140	3217453	321745300	SAMN04910661	SRX1734458	PRJNA319904	3702	Arabidopsis thaliana
410	Doubravnik7	SRR3459141	1889438	188943800	SAMN04910661	SRX1734458	PRJNA319904	3702	Arabidopsis thaliana
410	Doubravnik7	SRR3459142	4000000	400000000	SAMN04910661	SRX1734458	PRJNA319904	3702	Arabidopsis thaliana
410	Doubravnik7	SRR3459143	4000000	400000000	SAMN04910661	SRX1734458	PRJNA319904	3702	Arabidopsis thaliana
410	Doubravnik7	SRR3459144	231976	23197600	SAMN04910661	SRX1734458	PRJNA319904	3702	Arabidopsis thaliana
410	Doubravnik7	SRR3459145	4000000	400000000	SAMN04910661	SRX1734458	PRJNA319904	3702	Arabidopsis thaliana
410	Doubravnik7	SRR3459146	3557850	355785000	SAMN04910661	SRX1734458	PRJNA319904	3702	Arabidopsis thaliana
410	Doubravnik7	SRR3459147	4000000	400000000	SAMN04910661	SRX1734458	PRJNA319904	3702	Arabidopsis thaliana
424	Draha2	SRR3459148	4000000	400000000	SAMN04910662	SRX1734459	PRJNA319904	3702	Arabidopsis thaliana
424	Draha2	SRR3459149	632020	63202000	SAMN04910662	SRX1734459	PRJNA319904	3702	Arabidopsis thaliana
424	Draha2	SRR3459150	4000000	400000000	SAMN04910662	SRX1734459	PRJNA319904	3702	Arabidopsis thaliana
424	Draha2	SRR3459151	4000000	400000000	SAMN04910662	SRX1734459	PRJNA319904	3702	Arabidopsis thaliana
424	Draha2	SRR3459152	1019837	101983700	SAMN04910662	SRX1734459	PRJNA319904	3702	Arabidopsis thaliana
424	Draha2	SRR3459153	4000000	400000000	SAMN04910662	SRX1734459	PRJNA319904	3702	Arabidopsis thaliana
424	Draha2	SRR3459154	4000000	400000000	SAMN04910662	SRX1734459	PRJNA319904	3702	Arabidopsis thaliana
424	Draha2	SRR3459155	1042412	104241200	SAMN04910662	SRX1734459	PRJNA319904	3702	Arabidopsis thaliana
424	Draha2	SRR3459156	4000000	400000000	SAMN04910662	SRX1734459	PRJNA319904	3702	Arabidopsis thaliana
424	Draha2	SRR3459157	4000000	400000000	SAMN04910662	SRX1734459	PRJNA319904	3702	Arabidopsis thaliana
424	Draha2	SRR3459158	2276807	227680700	SAMN04910662	SRX1734459	PRJNA319904	3702	Arabidopsis thaliana
424	Draha2	SRR3459159	4000000	400000000	SAMN04910662	SRX1734459	PRJNA319904	3702	Arabidopsis thaliana
424	Draha2	SRR3459160	4000000	400000000	SAMN04910662	SRX1734459	PRJNA319904	3702	Arabidopsis thaliana
424	Draha2	SRR3459161	4000000	400000000	SAMN04910662	SRX1734459	PRJNA319904	3702	Arabidopsis thaliana
424	Draha2	SRR3459162	926871	92687100	SAMN04910662	SRX1734459	PRJNA319904	3702	Arabidopsis thaliana
424	Draha2	SRR3459163	4000000	400000000	SAMN04910662	SRX1734459	PRJNA319904	3702	Arabidopsis thaliana
424	Draha2	SRR3459164	168128	16812800	SAMN04910662	SRX1734459	PRJNA319904	3702	Arabidopsis thaliana
424	Draha2	SRR3459165	4000000	400000000	SAMN04910662	SRX1734459	PRJNA319904	3702	Arabidopsis thaliana
424	Draha2	SRR3459166	4000000	400000000	SAMN04910662	SRX1734459	PRJNA319904	3702	Arabidopsis thaliana
424	Draha2	SRR3459167	2794717	279471700	SAMN04910662	SRX1734459	PRJNA319904	3702	Arabidopsis thaliana
424	Draha2	SRR3459168	4000000	400000000	SAMN04910662	SRX1734459	PRJNA319904	3702	Arabidopsis thaliana
424	Draha2	SRR3459169	4000000	400000000	SAMN04910662	SRX1734459	PRJNA319904	3702	Arabidopsis thaliana
428	Borky1	SRR3459170	4000000	400000000	SAMN04910663	SRX1734460	PRJNA319904	3702	Arabidopsis thaliana
428	Borky1	SRR3459171	4000000	400000000	SAMN04910663	SRX1734460	PRJNA319904	3702	Arabidopsis thaliana
428	Borky1	SRR3459172	2882165	288216500	SAMN04910663	SRX1734460	PRJNA319904	3702	Arabidopsis thaliana
428	Borky1	SRR3459173	4000000	400000000	SAMN04910663	SRX1734460	PRJNA319904	3702	Arabidopsis thaliana
428	Borky1	SRR3459174	4000000	400000000	SAMN04910663	SRX1734460	PRJNA319904	3702	Arabidopsis thaliana
428	Borky1	SRR3459175	1211782	121178200	SAMN04910663	SRX1734460	PRJNA319904	3702	Arabidopsis thaliana
428	Borky1	SRR3459176	4000000	400000000	SAMN04910663	SRX1734460	PRJNA319904	3702	Arabidopsis thaliana
428	Borky1	SRR3459177	4000000	400000000	SAMN04910663	SRX1734460	PRJNA319904	3702	Arabidopsis thaliana
428	Borky1	SRR3459178	1351276	135127600	SAMN04910663	SRX1734460	PRJNA319904	3702	Arabidopsis thaliana
428	Borky1	SRR3459179	4000000	400000000	SAMN04910663	SRX1734460	PRJNA319904	3702	Arabidopsis thaliana
428	Borky1	SRR3459180	4000000	400000000	SAMN04910663	SRX1734460	PRJNA319904	3702	Arabidopsis thaliana
428	Borky1	SRR3459181	4000000	400000000	SAMN04910663	SRX1734460	PRJNA319904	3702	Arabidopsis thaliana
428	Borky1	SRR3459182	2489492	248949200	SAMN04910663	SRX1734460	PRJNA319904	3702	Arabidopsis thaliana
428	Borky1	SRR3459183	4000000	400000000	SAMN04910663	SRX1734460	PRJNA319904	3702	Arabidopsis thaliana
428	Borky1	SRR3459184	4000000	400000000	SAMN04910663	SRX1734460	PRJNA319904	3702	Arabidopsis thaliana
428	Borky1	SRR3459185	949776	94977600	SAMN04910663	SRX1734460	PRJNA319904	3702	Arabidopsis thaliana
428	Borky1	SRR3459186	4000000	400000000	SAMN04910663	SRX1734460	PRJNA319904	3702	Arabidopsis thaliana
428	Borky1	SRR3459187	202844	20284400	SAMN04910663	SRX1734460	PRJNA319904	3702	Arabidopsis thaliana
428	Borky1	SRR3459188	4000000	400000000	SAMN04910663	SRX1734460	PRJNA319904	3702	Arabidopsis thaliana
428	Borky1	SRR3459189	4000000	400000000	SAMN04910663	SRX1734460	PRJNA319904	3702	Arabidopsis thaliana
428	Borky1	SRR3459190	4000000	400000000	SAMN04910663	SRX1734460	PRJNA319904	3702	Arabidopsis thaliana
428	Borky1	SRR3459191	1640009	164000900	SAMN04910663	SRX1734460	PRJNA319904	3702	Arabidopsis thaliana
428	Borky1	SRR3459192	4000000	400000000	SAMN04910663	SRX1734460	PRJNA319904	3702	Arabidopsis thaliana
506	BRR60	SRR3459299	4000000	400000000	SAMN04910672	SRX1734469	PRJNA319904	3702	Arabidopsis thaliana
506	BRR60	SRR3459300	1221652	122165200	SAMN04910672	SRX1734469	PRJNA319904	3702	Arabidopsis thaliana
506	BRR60	SRR3459301	3000704	300070400	SAMN04910672	SRX1734469	PRJNA319904	3702	Arabidopsis thaliana
506	BRR60	SRR3459302	4000000	400000000	SAMN04910672	SRX1734469	PRJNA319904	3702	Arabidopsis thaliana
506	BRR60	SRR3459303	2953973	295397300	SAMN04910672	SRX1734469	PRJNA319904	3702	Arabidopsis thaliana
506	BRR60	SRR3459304	4000000	400000000	SAMN04910672	SRX1734469	PRJNA319904	3702	Arabidopsis thaliana
506	BRR60	SRR3459305	3166968	316696800	SAMN04910672	SRX1734469	PRJNA319904	3702	Arabidopsis thaliana
506	BRR60	SRR3459306	4000000	400000000	SAMN04910672	SRX1734469	PRJNA319904	3702	Arabidopsis thaliana
506	BRR60	SRR3459307	3969123	396912300	SAMN04910672	SRX1734469	PRJNA319904	3702	Arabidopsis thaliana
506	BRR60	SRR3459308	4000000	400000000	SAMN04910672	SRX1734469	PRJNA319904	3702	Arabidopsis thaliana
630	LI-OF-065	SRR3460131	11109280	1110928000	SAMN04910298	SRX1734553	PRJNA319904	3702	Arabidopsis thaliana
630	LI-OF-065	SRR3460132	10313318	1031331800	SAMN04910298	SRX1734553	PRJNA319904	3702	Arabidopsis thaliana
630	LI-OF-065	SRR3460133	4000000	400000000	SAMN04910298	SRX1734553	PRJNA319904	3702	Arabidopsis thaliana
630	LI-OF-065	SRR3460134	4000000	400000000	SAMN04910298	SRX1734553	PRJNA319904	3702	Arabidopsis thaliana
630	LI-OF-065	SRR3460135	2799410	279941000	SAMN04910298	SRX1734553	PRJNA319904	3702	Arabidopsis thaliana
630	LI-OF-065	SRR3460136	4000000	400000000	SAMN04910298	SRX1734553	PRJNA319904	3702	Arabidopsis thaliana
630	LI-OF-065	SRR3460137	4000000	400000000	SAMN04910298	SRX1734553	PRJNA319904	3702	Arabidopsis thaliana
630	LI-OF-065	SRR3460138	3788486	378848600	SAMN04910298	SRX1734553	PRJNA319904	3702	Arabidopsis thaliana
687	LI-EF-018	SRR3460203	6843930	684393000	SAMN04910307	SRX1734562	PRJNA319904	3702	Arabidopsis thaliana
687	LI-EF-018	SRR3460204	6383914	638391400	SAMN04910307	SRX1734562	PRJNA319904	3702	Arabidopsis thaliana
687	LI-EF-018	SRR3460205	4000000	400000000	SAMN04910307	SRX1734562	PRJNA319904	3702	Arabidopsis thaliana
687	LI-EF-018	SRR3460206	2641119	264111900	SAMN04910307	SRX1734562	PRJNA319904	3702	Arabidopsis thaliana
687	LI-EF-018	SRR3460207	4000000	400000000	SAMN04910307	SRX1734562	PRJNA319904	3702	Arabidopsis thaliana
687	LI-EF-018	SRR3460208	3261813	326181300	SAMN04910307	SRX1734562	PRJNA319904	3702	Arabidopsis thaliana
728	LI-SET-019	SRR3460667	6574027	657402700	SAMN04910583	SRX1734611	PRJNA319904	3702	Arabidopsis thaliana
728	LI-SET-019	SRR3460668	6061041	606104100	SAMN04910583	SRX1734611	PRJNA319904	3702	Arabidopsis thaliana
728	LI-SET-019	SRR3460669	4000000	400000000	SAMN04910583	SRX1734611	PRJNA319904	3702	Arabidopsis thaliana
728	LI-SET-019	SRR3460670	2367331	236733100	SAMN04910583	SRX1734611	PRJNA319904	3702	Arabidopsis thaliana
728	LI-SET-019	SRR3460671	4000000	400000000	SAMN04910583	SRX1734611	PRJNA319904	3702	Arabidopsis thaliana
728	LI-SET-019	SRR3460672	2931990	293199000	SAMN04910583	SRX1734611	PRJNA319904	3702	Arabidopsis thaliana
763	Kar-1	SRR3461038	4000000	400000000	SAMN04910555	SRX1734643	PRJNA319904	3702	Arabidopsis thaliana
763	Kar-1	SRR3461039	4000000	400000000	SAMN04910555	SRX1734643	PRJNA319904	3702	Arabidopsis thaliana
763	Kar-1	SRR3461040	370168	37016800	SAMN04910555	SRX1734643	PRJNA319904	3702	Arabidopsis thaliana
763	Kar-1	SRR3461041	4000000	400000000	SAMN04910555	SRX1734643	PRJNA319904	3702	Arabidopsis thaliana
763	Kar-1	SRR3461042	4000000	400000000	SAMN04910555	SRX1734643	PRJNA319904	3702	Arabidopsis thaliana
763	Kar-1	SRR3461043	1797524	179752400	SAMN04910555	SRX1734643	PRJNA319904	3702	Arabidopsis thaliana
763	Kar-1	SRR3461044	2888331	288833100	SAMN04910555	SRX1734643	PRJNA319904	3702	Arabidopsis thaliana
768	Zal-1	SRR3461045	4000000	400000000	SAMN04910556	SRX1734644	PRJNA319904	3702	Arabidopsis thaliana
768	Zal-1	SRR3461046	4000000	400000000	SAMN04910556	SRX1734644	PRJNA319904	3702	Arabidopsis thaliana
768	Zal-1	SRR3461047	4000000	400000000	SAMN04910556	SRX1734644	PRJNA319904	3702	Arabidopsis thaliana
768	Zal-1	SRR3461048	1799932	179993200	SAMN04910556	SRX1734644	PRJNA319904	3702	Arabidopsis thaliana
768	Zal-1	SRR3461049	4000000	400000000	SAMN04910556	SRX1734644	PRJNA319904	3702	Arabidopsis thaliana
768	Zal-1	SRR3461050	1013756	101375600	SAMN04910556	SRX1734644	PRJNA319904	3702	Arabidopsis thaliana
768	Zal-1	SRR3461051	4000000	400000000	SAMN04910556	SRX1734644	PRJNA319904	3702	Arabidopsis thaliana
768	Zal-1	SRR3461052	4000000	400000000	SAMN04910556	SRX1734644	PRJNA319904	3702	Arabidopsis thaliana
768	Zal-1	SRR3461053	1959924	195992400	SAMN04910556	SRX1734644	PRJNA319904	3702	Arabidopsis thaliana
768	Zal-1	SRR3461054	4000000	400000000	SAMN04910556	SRX1734644	PRJNA319904	3702	Arabidopsis thaliana
768	Zal-1	SRR3461055	4000000	400000000	SAMN04910556	SRX1734644	PRJNA319904	3702	Arabidopsis thaliana
768	Zal-1	SRR3461056	894516	89451600	SAMN04910556	SRX1734644	PRJNA319904	3702	Arabidopsis thaliana
801	KYC-33	SRR3461073	4000000	400000000	SAMN04910559	SRX1734647	PRJNA319904	3702	Arabidopsis thaliana
801	KYC-33	SRR3461074	3220689	322068900	SAMN04910559	SRX1734647	PRJNA319904	3702	Arabidopsis thaliana
801	KYC-33	SRR3461075	4000000	400000000	SAMN04910559	SRX1734647	PRJNA319904	3702	Arabidopsis thaliana
801	KYC-33	SRR3461076	4000000	400000000	SAMN04910559	SRX1734647	PRJNA319904	3702	Arabidopsis thaliana
801	KYC-33	SRR3461077	3710368	371036800	SAMN04910559	SRX1734647	PRJNA319904	3702	Arabidopsis thaliana
801	KYC-33	SRR3461078	10747253	1074725300	SAMN04910559	SRX1734647	PRJNA319904	3702	Arabidopsis thaliana
801	KYC-33	SRR3461079	4000000	400000000	SAMN04910559	SRX1734647	PRJNA319904	3702	Arabidopsis thaliana
801	KYC-33	SRR3461080	54376	5437600	SAMN04910559	SRX1734647	PRJNA319904	3702	Arabidopsis thaliana
870	MIC-31	SRR3461374	4000000	400000000	SAMN04910536	SRX1734684	PRJNA319904	3702	Arabidopsis thaliana
870	MIC-31	SRR3461375	1418930	141893000	SAMN04910536	SRX1734684	PRJNA319904	3702	Arabidopsis thaliana
870	MIC-31	SRR3461376	3091280	309128000	SAMN04910536	SRX1734684	PRJNA319904	3702	Arabidopsis thaliana
870	MIC-31	SRR3461377	4000000	400000000	SAMN04910536	SRX1734684	PRJNA319904	3702	Arabidopsis thaliana
870	MIC-31	SRR3461378	4000000	400000000	SAMN04910536	SRX1734684	PRJNA319904	3702	Arabidopsis thaliana
870	MIC-31	SRR3461379	229654	22965400	SAMN04910536	SRX1734684	PRJNA319904	3702	Arabidopsis thaliana
870	MIC-31	SRR3461380	8433161	843316100	SAMN04910536	SRX1734684	PRJNA319904	3702	Arabidopsis thaliana
870	MIC-31	SRR3461381	4000000	400000000	SAMN04910536	SRX1734684	PRJNA319904	3702	Arabidopsis thaliana
870	MIC-31	SRR3461382	982755	98275500	SAMN04910536	SRX1734684	PRJNA319904	3702	Arabidopsis thaliana
870	MIC-31	SRR3461383	4000000	400000000	SAMN04910536	SRX1734684	PRJNA319904	3702	Arabidopsis thaliana
915	LIN S-5	SRR3461771	4000000	400000000	SAMN04910505	SRX1734713	PRJNA319904	3702	Arabidopsis thaliana
915	LIN S-5	SRR3461772	1384813	138481300	SAMN04910505	SRX1734713	PRJNA319904	3702	Arabidopsis thaliana
915	LIN S-5	SRR3461773	4000000	400000000	SAMN04910505	SRX1734713	PRJNA319904	3702	Arabidopsis thaliana
915	LIN S-5	SRR3461774	2680915	268091500	SAMN04910505	SRX1734713	PRJNA319904	3702	Arabidopsis thaliana
915	LIN S-5	SRR3461775	6882356	688235600	SAMN04910505	SRX1734713	PRJNA319904	3702	Arabidopsis thaliana
932	CHA-41	SRR3461800	4000000	400000000	SAMN04910509	SRX1734717	PRJNA319904	3702	Arabidopsis thaliana
932	CHA-41	SRR3461801	4000000	400000000	SAMN04910509	SRX1734717	PRJNA319904	3702	Arabidopsis thaliana
932	CHA-41	SRR3461802	4000000	400000000	SAMN04910509	SRX1734717	PRJNA319904	3702	Arabidopsis thaliana
932	CHA-41	SRR3461803	1075960	107596000	SAMN04910509	SRX1734717	PRJNA319904	3702	Arabidopsis thaliana
932	CHA-41	SRR3461804	4000000	400000000	SAMN04910509	SRX1734717	PRJNA319904	3702	Arabidopsis thaliana
932	CHA-41	SRR3461805	705888	70588800	SAMN04910509	SRX1734717	PRJNA319904	3702	Arabidopsis thaliana
932	CHA-41	SRR3461806	4000000	400000000	SAMN04910509	SRX1734717	PRJNA319904	3702	Arabidopsis thaliana
932	CHA-41	SRR3461807	4000000	400000000	SAMN04910509	SRX1734717	PRJNA319904	3702	Arabidopsis thaliana
932	CHA-41	SRR3461808	1598007	159800700	SAMN04910509	SRX1734717	PRJNA319904	3702	Arabidopsis thaliana
932	CHA-41	SRR3461809	4000000	400000000	SAMN04910509	SRX1734717	PRJNA319904	3702	Arabidopsis thaliana
932	CHA-41	SRR3461810	4000000	400000000	SAMN04910509	SRX1734717	PRJNA319904	3702	Arabidopsis thaliana
932	CHA-41	SRR3461811	898119	89811900	SAMN04910509	SRX1734717	PRJNA319904	3702	Arabidopsis thaliana
997	Ale-Stenar-56-14	SRR3465014	4000000	400000000	SAMN04910716	SRX1735110	PRJNA319904	3702	Arabidopsis thaliana
997	Ale-Stenar-56-14	SRR3465015	2692987	269298700	SAMN04910716	SRX1735110	PRJNA319904	3702	Arabidopsis thaliana
997	Ale-Stenar-56-14	SRR3465016	2330638	233063800	SAMN04910716	SRX1735110	PRJNA319904	3702	Arabidopsis thaliana
997	Ale-Stenar-56-14	SRR3465017	4000000	400000000	SAMN04910716	SRX1735110	PRJNA319904	3702	Arabidopsis thaliana
997	Ale-Stenar-56-14	SRR3465018	2786306	278630600	SAMN04910716	SRX1735110	PRJNA319904	3702	Arabidopsis thaliana
997	Ale-Stenar-56-14	SRR3465019	4000000	400000000	SAMN04910716	SRX1735110	PRJNA319904	3702	Arabidopsis thaliana
997	Ale-Stenar-56-14	SRR3465020	3541325	354132500	SAMN04910716	SRX1735110	PRJNA319904	3702	Arabidopsis thaliana
997	Ale-Stenar-56-14	SRR3465021	4000000	400000000	SAMN04910716	SRX1735110	PRJNA319904	3702	Arabidopsis thaliana
997	Ale-Stenar-56-14	SRR3465022	2806759	280675900	SAMN04910716	SRX1735110	PRJNA319904	3702	Arabidopsis thaliana
1002	Ale-Stenar-64-24	SRR3458807	4000000	400000000	SAMN04910650	SRX1734423	PRJNA319904	3702	Arabidopsis thaliana
1002	Ale-Stenar-64-24	SRR3458808	4000000	400000000	SAMN04910650	SRX1734423	PRJNA319904	3702	Arabidopsis thaliana
1002	Ale-Stenar-64-24	SRR3458809	3070876	307087600	SAMN04910650	SRX1734423	PRJNA319904	3702	Arabidopsis thaliana
1002	Ale-Stenar-64-24	SRR3458810	4000000	400000000	SAMN04910650	SRX1734423	PRJNA319904	3702	Arabidopsis thaliana
1002	Ale-Stenar-64-24	SRR3458811	4000000	400000000	SAMN04910650	SRX1734423	PRJNA319904	3702	Arabidopsis thaliana
1002	Ale-Stenar-64-24	SRR3458812	3210931	321093100	SAMN04910650	SRX1734423	PRJNA319904	3702	Arabidopsis thaliana
1002	Ale-Stenar-64-24	SRR3458813	4000000	400000000	SAMN04910650	SRX1734423	PRJNA319904	3702	Arabidopsis thaliana
1002	Ale-Stenar-64-24	SRR3458814	4000000	400000000	SAMN04910650	SRX1734423	PRJNA319904	3702	Arabidopsis thaliana
1002	Ale-Stenar-64-24	SRR3458815	1529701	152970100	SAMN04910650	SRX1734423	PRJNA319904	3702	Arabidopsis thaliana
1066	Brosarp-34-145	SRR3458864	4000000	400000000	SAMN04910933	SRX1734430	PRJNA319904	3702	Arabidopsis thaliana
1066	Brosarp-34-145	SRR3458865	4000000	400000000	SAMN04910933	SRX1734430	PRJNA319904	3702	Arabidopsis thaliana
1066	Brosarp-34-145	SRR3458866	4000000	400000000	SAMN04910933	SRX1734430	PRJNA319904	3702	Arabidopsis thaliana
1066	Brosarp-34-145	SRR3458867	149418	14941800	SAMN04910933	SRX1734430	PRJNA319904	3702	Arabidopsis thaliana
1066	Brosarp-34-145	SRR3458868	4000000	400000000	SAMN04910933	SRX1734430	PRJNA319904	3702	Arabidopsis thaliana
1066	Brosarp-34-145	SRR3458869	1079575	107957500	SAMN04910933	SRX1734430	PRJNA319904	3702	Arabidopsis thaliana
1066	Brosarp-34-145	SRR3458870	4000000	400000000	SAMN04910933	SRX1734430	PRJNA319904	3702	Arabidopsis thaliana
1066	Brosarp-34-145	SRR3458871	4000000	400000000	SAMN04910933	SRX1734430	PRJNA319904	3702	Arabidopsis thaliana
1066	Brosarp-34-145	SRR3458872	1108062	110806200	SAMN04910933	SRX1734430	PRJNA319904	3702	Arabidopsis thaliana
1066	Brosarp-34-145	SRR3458873	4000000	400000000	SAMN04910933	SRX1734430	PRJNA319904	3702	Arabidopsis thaliana
1066	Brosarp-34-145	SRR3458874	4000000	400000000	SAMN04910933	SRX1734430	PRJNA319904	3702	Arabidopsis thaliana
1066	Brosarp-34-145	SRR3458875	183554	18355400	SAMN04910933	SRX1734430	PRJNA319904	3702	Arabidopsis thaliana
1158	Aledal-6-49	SRR3458882	4000000	400000000	SAMN04910935	SRX1734432	PRJNA319904	3702	Arabidopsis thaliana
1158	Aledal-6-49	SRR3458883	1921347	194056047	SAMN04910935	SRX1734432	PRJNA319904	3702	Arabidopsis thaliana
1158	Aledal-6-49	SRR3458884	3460645	346064500	SAMN04910935	SRX1734432	PRJNA319904	3702	Arabidopsis thaliana
1158	Aledal-6-49	SRR3458885	4000000	404000000	SAMN04910935	SRX1734432	PRJNA319904	3702	Arabidopsis thaliana
1158	Aledal-6-49	SRR3458886	4000000	404000000	SAMN04910935	SRX1734432	PRJNA319904	3702	Arabidopsis thaliana
1158	Aledal-6-49	SRR3458887	5931	599031	SAMN04910935	SRX1734432	PRJNA319904	3702	Arabidopsis thaliana
1158	Aledal-6-49	SRR3458888	4000000	404000000	SAMN04910935	SRX1734432	PRJNA319904	3702	Arabidopsis thaliana
1158	Aledal-6-49	SRR3458889	4000000	404000000	SAMN04910935	SRX1734432	PRJNA319904	3702	Arabidopsis thaliana
1158	Aledal-6-49	SRR3458890	44145	4458645	SAMN04910935	SRX1734432	PRJNA319904	3702	Arabidopsis thaliana
1158	Aledal-6-49	SRR3458891	4000000	404000000	SAMN04910935	SRX1734432	PRJNA319904	3702	Arabidopsis thaliana
1317	Angso-74-430	SRR3458892	4000000	400000000	SAMN04910936	SRX1734433	PRJNA319904	3702	Arabidopsis thaliana
1317	Angso-74-430	SRR3458893	4000000	400000000	SAMN04910936	SRX1734433	PRJNA319904	3702	Arabidopsis thaliana
1317	Angso-74-430	SRR3458894	848145	84814500	SAMN04910936	SRX1734433	PRJNA319904	3702	Arabidopsis thaliana
1317	Angso-74-430	SRR3458895	4000000	400000000	SAMN04910936	SRX1734433	PRJNA319904	3702	Arabidopsis thaliana
1317	Angso-74-430	SRR3458896	4000000	400000000	SAMN04910936	SRX1734433	PRJNA319904	3702	Arabidopsis thaliana
1317	Angso-74-430	SRR3458897	915246	91524600	SAMN04910936	SRX1734433	PRJNA319904	3702	Arabidopsis thaliana
1317	Angso-74-430	SRR3458898	4000000	400000000	SAMN04910936	SRX1734433	PRJNA319904	3702	Arabidopsis thaliana
1317	Angso-74-430	SRR3458899	3632987	363298700	SAMN04910936	SRX1734433	PRJNA319904	3702	Arabidopsis thaliana
1684	Haz-10	SRR3458918	7402821	740282100	SAMN04910940	SRX1734437	PRJNA319904	3702	Arabidopsis thaliana
1684	Haz-10	SRR3458919	7447847	744784700	SAMN04910940	SRX1734437	PRJNA319904	3702	Arabidopsis thaliana
1684	Haz-10	SRR3458920	7515770	751577000	SAMN04910940	SRX1734437	PRJNA319904	3702	Arabidopsis thaliana
1684	Haz-10	SRR3458921	4000000	404000000	SAMN04910940	SRX1734437	PRJNA319904	3702	Arabidopsis thaliana
1684	Haz-10	SRR3458922	3181638	321345438	SAMN04910940	SRX1734437	PRJNA319904	3702	Arabidopsis thaliana
1741	KBS-Mac-74	SRR3458923	8780391	878039100	SAMN04910941	SRX1734438	PRJNA319904	3702	Arabidopsis thaliana
1741	KBS-Mac-74	SRR3458924	8876356	887635600	SAMN04910941	SRX1734438	PRJNA319904	3702	Arabidopsis thaliana
1741	KBS-Mac-74	SRR3458925	8877074	887707400	SAMN04910941	SRX1734438	PRJNA319904	3702	Arabidopsis thaliana
1741	KBS-Mac-74	SRR3458926	4000000	404000000	SAMN04910941	SRX1734438	PRJNA319904	3702	Arabidopsis thaliana
1741	KBS-Mac-74	SRR3458927	4000000	404000000	SAMN04910941	SRX1734438	PRJNA319904	3702	Arabidopsis thaliana
1741	KBS-Mac-74	SRR3458928	27164	2743564	SAMN04910941	SRX1734438	PRJNA319904	3702	Arabidopsis thaliana
1829	Mdn-1	SRR3458929	12897808	1289780800	SAMN04910942	SRX1734439	PRJNA319904	3702	Arabidopsis thaliana
1829	Mdn-1	SRR3458930	13028435	1302843500	SAMN04910942	SRX1734439	PRJNA319904	3702	Arabidopsis thaliana
1829	Mdn-1	SRR3458931	13080142	1308014200	SAMN04910942	SRX1734439	PRJNA319904	3702	Arabidopsis thaliana
1829	Mdn-1	SRR3458932	4000000	404000000	SAMN04910942	SRX1734439	PRJNA319904	3702	Arabidopsis thaliana
1829	Mdn-1	SRR3458933	4000000	404000000	SAMN04910942	SRX1734439	PRJNA319904	3702	Arabidopsis thaliana
1829	Mdn-1	SRR3458934	3795456	383341056	SAMN04910942	SRX1734439	PRJNA319904	3702	Arabidopsis thaliana
1872	MNF-Pot-75	SRR3458935	6474175	647417500	SAMN04910943	SRX1734440	PRJNA319904	3702	Arabidopsis thaliana
1872	MNF-Pot-75	SRR3458936	6537046	653704600	SAMN04910943	SRX1734440	PRJNA319904	3702	Arabidopsis thaliana
1872	MNF-Pot-75	SRR3458937	6567710	656771000	SAMN04910943	SRX1734440	PRJNA319904	3702	Arabidopsis thaliana
1872	MNF-Pot-75	SRR3458938	4000000	404000000	SAMN04910943	SRX1734440	PRJNA319904	3702	Arabidopsis thaliana
1872	MNF-Pot-75	SRR3458939	2092273	211319573	SAMN04910943	SRX1734440	PRJNA319904	3702	Arabidopsis thaliana
1872	MNF-Pot-75	SRR3458940	4000000	400000000	SAMN04910943	SRX1734440	PRJNA319904	3702	Arabidopsis thaliana
1872	MNF-Pot-75	SRR3458941	1553763	155376300	SAMN04910943	SRX1734440	PRJNA319904	3702	Arabidopsis thaliana
1872	MNF-Pot-75	SRR3458942	4000000	400000000	SAMN04910943	SRX1734440	PRJNA319904	3702	Arabidopsis thaliana
1872	MNF-Pot-75	SRR3458943	2039808	203980800	SAMN04910943	SRX1734440	PRJNA319904	3702	Arabidopsis thaliana
1890	MNF-Riv-21	SRR3458944	10238739	1023873900	SAMN04910944	SRX1734441	PRJNA319904	3702	Arabidopsis thaliana
1890	MNF-Riv-21	SRR3458945	10335618	1033561800	SAMN04910944	SRX1734441	PRJNA319904	3702	Arabidopsis thaliana
1890	MNF-Riv-21	SRR3458946	10423030	1042303000	SAMN04910944	SRX1734441	PRJNA319904	3702	Arabidopsis thaliana
1890	MNF-Riv-21	SRR3458947	4000000	404000000	SAMN04910944	SRX1734441	PRJNA319904	3702	Arabidopsis thaliana
1890	MNF-Riv-21	SRR3458948	4000000	404000000	SAMN04910944	SRX1734441	PRJNA319904	3702	Arabidopsis thaliana
1890	MNF-Riv-21	SRR3458949	1493728	150866528	SAMN04910944	SRX1734441	PRJNA319904	3702	Arabidopsis thaliana
1925	MNF-Che-2	SRR3458950	11718076	1171807600	SAMN04910945	SRX1734442	PRJNA319904	3702	Arabidopsis thaliana
1925	MNF-Che-2	SRR3458951	11811371	1181137100	SAMN04910945	SRX1734442	PRJNA319904	3702	Arabidopsis thaliana
1925	MNF-Che-2	SRR3458952	11881975	1188197500	SAMN04910945	SRX1734442	PRJNA319904	3702	Arabidopsis thaliana
1925	MNF-Che-2	SRR3458953	4000000	404000000	SAMN04910945	SRX1734442	PRJNA319904	3702	Arabidopsis thaliana
1925	MNF-Che-2	SRR3458954	4000000	404000000	SAMN04910945	SRX1734442	PRJNA319904	3702	Arabidopsis thaliana
1925	MNF-Che-2	SRR3458955	2811000	283911000	SAMN04910945	SRX1734442	PRJNA319904	3702	Arabidopsis thaliana
1954	MNF-Jac-12	SRR3458956	7836020	783602000	SAMN04910946	SRX1734443	PRJNA319904	3702	Arabidopsis thaliana
1954	MNF-Jac-12	SRR3458957	7946197	794619700	SAMN04910946	SRX1734443	PRJNA319904	3702	Arabidopsis thaliana
1954	MNF-Jac-12	SRR3458958	8071972	807197200	SAMN04910946	SRX1734443	PRJNA319904	3702	Arabidopsis thaliana
1954	MNF-Jac-12	SRR3458959	4000000	404000000	SAMN04910946	SRX1734443	PRJNA319904	3702	Arabidopsis thaliana
1954	MNF-Jac-12	SRR3458960	3509240	354433240	SAMN04910946	SRX1734443	PRJNA319904	3702	Arabidopsis thaliana
2016	MNF-Pin-39	SRR3458961	8649375	864937500	SAMN04910947	SRX1734444	PRJNA319904	3702	Arabidopsis thaliana
2016	MNF-Pin-39	SRR3458962	8724513	872451300	SAMN04910947	SRX1734444	PRJNA319904	3702	Arabidopsis thaliana
2016	MNF-Pin-39	SRR3458963	8786007	878600700	SAMN04910947	SRX1734444	PRJNA319904	3702	Arabidopsis thaliana
2016	MNF-Pin-39	SRR3458964	4000000	404000000	SAMN04910947	SRX1734444	PRJNA319904	3702	Arabidopsis thaliana
2016	MNF-Pin-39	SRR3458965	3933525	397286025	SAMN04910947	SRX1734444	PRJNA319904	3702	Arabidopsis thaliana
2017	MNF-Pin-40	SRR3458966	9105423	910542300	SAMN04910948	SRX1734445	PRJNA319904	3702	Arabidopsis thaliana
2017	MNF-Pin-40	SRR3458967	9183143	918314300	SAMN04910948	SRX1734445	PRJNA319904	3702	Arabidopsis thaliana
2017	MNF-Pin-40	SRR3458968	9193507	919350700	SAMN04910948	SRX1734445	PRJNA319904	3702	Arabidopsis thaliana
2017	MNF-Pin-40	SRR3458969	4000000	404000000	SAMN04910948	SRX1734445	PRJNA319904	3702	Arabidopsis thaliana
2017	MNF-Pin-40	SRR3458970	4000000	404000000	SAMN04910948	SRX1734445	PRJNA319904	3702	Arabidopsis thaliana
2017	MNF-Pin-40	SRR3458971	518831	52401931	SAMN04910948	SRX1734445	PRJNA319904	3702	Arabidopsis thaliana
2031	Map-8	SRR3458972	10005550	1000555000	SAMN04910949	SRX1734446	PRJNA319904	3702	Arabidopsis thaliana
2031	Map-8	SRR3458973	10073580	1007358000	SAMN04910949	SRX1734446	PRJNA319904	3702	Arabidopsis thaliana
2031	Map-8	SRR3458974	10145675	1014567500	SAMN04910949	SRX1734446	PRJNA319904	3702	Arabidopsis thaliana
2031	Map-8	SRR3458975	4000000	404000000	SAMN04910949	SRX1734446	PRJNA319904	3702	Arabidopsis thaliana
2031	Map-8	SRR3458976	4000000	404000000	SAMN04910949	SRX1734446	PRJNA319904	3702	Arabidopsis thaliana
2031	Map-8	SRR3458977	1228268	124055068	SAMN04910949	SRX1734446	PRJNA319904	3702	Arabidopsis thaliana
2171	Paw-26	SRR3458978	10598040	1059804000	SAMN04910951	SRX1734447	PRJNA319904	3702	Arabidopsis thaliana
2171	Paw-26	SRR3458979	10732608	1073260800	SAMN04910951	SRX1734447	PRJNA319904	3702	Arabidopsis thaliana
2171	Paw-26	SRR3458980	10845484	1084548400	SAMN04910951	SRX1734447	PRJNA319904	3702	Arabidopsis thaliana
2171	Paw-26	SRR3458981	4000000	404000000	SAMN04910951	SRX1734447	PRJNA319904	3702	Arabidopsis thaliana
2171	Paw-26	SRR3458982	4000000	404000000	SAMN04910951	SRX1734447	PRJNA319904	3702	Arabidopsis thaliana
2171	Paw-26	SRR3458983	1681002	169781202	SAMN04910951	SRX1734447	PRJNA319904	3702	Arabidopsis thaliana
2202	Pent-23	SRR3458984	13845637	1384563700	SAMN04910952	SRX1734448	PRJNA319904	3702	Arabidopsis thaliana
2202	Pent-23	SRR3458985	4000000	400000000	SAMN04910952	SRX1734448	PRJNA319904	3702	Arabidopsis thaliana
2202	Pent-23	SRR3458986	4000000	400000000	SAMN04910952	SRX1734448	PRJNA319904	3702	Arabidopsis thaliana
2202	Pent-23	SRR3458987	588576	58857600	SAMN04910952	SRX1734448	PRJNA319904	3702	Arabidopsis thaliana
2202	Pent-23	SRR3458988	13982462	1398246200	SAMN04910952	SRX1734448	PRJNA319904	3702	Arabidopsis thaliana
2202	Pent-23	SRR3458989	13972357	1397235700	SAMN04910952	SRX1734448	PRJNA319904	3702	Arabidopsis thaliana
2202	Pent-23	SRR3458990	4000000	404000000	SAMN04910952	SRX1734448	PRJNA319904	3702	Arabidopsis thaliana
2202	Pent-23	SRR3458991	4000000	404000000	SAMN04910952	SRX1734448	PRJNA319904	3702	Arabidopsis thaliana
2202	Pent-23	SRR3458992	4000000	404000000	SAMN04910952	SRX1734448	PRJNA319904	3702	Arabidopsis thaliana
2202	Pent-23	SRR3458993	562988	56861788	SAMN04910952	SRX1734448	PRJNA319904	3702	Arabidopsis thaliana
2202	Pent-23	SRR3458994	4000000	400000000	SAMN04910952	SRX1734448	PRJNA319904	3702	Arabidopsis thaliana
2202	Pent-23	SRR3458995	3351890	335189000	SAMN04910952	SRX1734448	PRJNA319904	3702	Arabidopsis thaliana
2212	Pent-46	SRR3458996	14905023	1490502300	SAMN04910953	SRX1734449	PRJNA319904	3702	Arabidopsis thaliana
2212	Pent-46	SRR3458997	15075038	1507503800	SAMN04910953	SRX1734449	PRJNA319904	3702	Arabidopsis thaliana
2212	Pent-46	SRR3458998	15123759	1512375900	SAMN04910953	SRX1734449	PRJNA319904	3702	Arabidopsis thaliana
2212	Pent-46	SRR3458999	4000000	404000000	SAMN04910953	SRX1734449	PRJNA319904	3702	Arabidopsis thaliana
2212	Pent-46	SRR3459000	4000000	404000000	SAMN04910953	SRX1734449	PRJNA319904	3702	Arabidopsis thaliana
2212	Pent-46	SRR3459001	4000000	404000000	SAMN04910953	SRX1734449	PRJNA319904	3702	Arabidopsis thaliana
2212	Pent-46	SRR3459002	1628796	164508396	SAMN04910953	SRX1734449	PRJNA319904	3702	Arabidopsis thaliana
2276	SLSP-31	SRR3459003	4000000	400000000	SAMN04910954	SRX1734450	PRJNA319904	3702	Arabidopsis thaliana
2276	SLSP-31	SRR3459004	4000000	400000000	SAMN04910954	SRX1734450	PRJNA319904	3702	Arabidopsis thaliana
2276	SLSP-31	SRR3459005	4000000	400000000	SAMN04910954	SRX1734450	PRJNA319904	3702	Arabidopsis thaliana
2276	SLSP-31	SRR3459006	3760343	376034300	SAMN04910954	SRX1734450	PRJNA319904	3702	Arabidopsis thaliana
2276	SLSP-31	SRR3459007	4000000	400000000	SAMN04910954	SRX1734450	PRJNA319904	3702	Arabidopsis thaliana
2276	SLSP-31	SRR3459008	3448727	344872700	SAMN04910954	SRX1734450	PRJNA319904	3702	Arabidopsis thaliana
2276	SLSP-31	SRR3459009	4000000	400000000	SAMN04910954	SRX1734450	PRJNA319904	3702	Arabidopsis thaliana
2276	SLSP-31	SRR3459010	2233072	223307200	SAMN04910954	SRX1734450	PRJNA319904	3702	Arabidopsis thaliana
2276	SLSP-31	SRR3459011	4000000	400000000	SAMN04910954	SRX1734450	PRJNA319904	3702	Arabidopsis thaliana
2276	SLSP-31	SRR3459012	4000000	400000000	SAMN04910954	SRX1734450	PRJNA319904	3702	Arabidopsis thaliana
2276	SLSP-31	SRR3459013	2340005	234000500	SAMN04910954	SRX1734450	PRJNA319904	3702	Arabidopsis thaliana
2276	SLSP-31	SRR3459014	4000000	400000000	SAMN04910954	SRX1734450	PRJNA319904	3702	Arabidopsis thaliana
2276	SLSP-31	SRR3459015	4000000	400000000	SAMN04910954	SRX1734450	PRJNA319904	3702	Arabidopsis thaliana
2276	SLSP-31	SRR3459016	2611710	261171000	SAMN04910954	SRX1734450	PRJNA319904	3702	Arabidopsis thaliana
2278	SLSP-35	SRR3459017	4000000	400000000	SAMN04910955	SRX1734451	PRJNA319904	3702	Arabidopsis thaliana
2278	SLSP-35	SRR3459018	761412	76141200	SAMN04910955	SRX1734451	PRJNA319904	3702	Arabidopsis thaliana
2278	SLSP-35	SRR3459019	4000000	400000000	SAMN04910955	SRX1734451	PRJNA319904	3702	Arabidopsis thaliana
2278	SLSP-35	SRR3459020	4000000	400000000	SAMN04910955	SRX1734451	PRJNA319904	3702	Arabidopsis thaliana
2278	SLSP-35	SRR3459021	1208159	120815900	SAMN04910955	SRX1734451	PRJNA319904	3702	Arabidopsis thaliana
2278	SLSP-35	SRR3459022	4000000	400000000	SAMN04910955	SRX1734451	PRJNA319904	3702	Arabidopsis thaliana
2278	SLSP-35	SRR3459023	4000000	400000000	SAMN04910955	SRX1734451	PRJNA319904	3702	Arabidopsis thaliana
2278	SLSP-35	SRR3459024	2765454	276545400	SAMN04910955	SRX1734451	PRJNA319904	3702	Arabidopsis thaliana
2278	SLSP-35	SRR3459025	2211242	221124200	SAMN04910955	SRX1734451	PRJNA319904	3702	Arabidopsis thaliana
2278	SLSP-35	SRR3459026	4000000	400000000	SAMN04910955	SRX1734451	PRJNA319904	3702	Arabidopsis thaliana
2278	SLSP-35	SRR3459027	2202923	220292300	SAMN04910955	SRX1734451	PRJNA319904	3702	Arabidopsis thaliana
2278	SLSP-35	SRR3459028	4000000	400000000	SAMN04910955	SRX1734451	PRJNA319904	3702	Arabidopsis thaliana
2278	SLSP-35	SRR3459029	2333513	233351300	SAMN04910955	SRX1734451	PRJNA319904	3702	Arabidopsis thaliana
2278	SLSP-35	SRR3459030	4000000	400000000	SAMN04910955	SRX1734451	PRJNA319904	3702	Arabidopsis thaliana
2278	SLSP-35	SRR3459031	3206096	320609600	SAMN04910955	SRX1734451	PRJNA319904	3702	Arabidopsis thaliana
2278	SLSP-35	SRR3459032	4000000	400000000	SAMN04910955	SRX1734451	PRJNA319904	3702	Arabidopsis thaliana
2317	Ste-40	SRR3459033	4000000	400000000	SAMN04910950	SRX1734452	PRJNA319904	3702	Arabidopsis thaliana
2317	Ste-40	SRR3459034	4000000	400000000	SAMN04910950	SRX1734452	PRJNA319904	3702	Arabidopsis thaliana
2317	Ste-40	SRR3459035	1316169	131616900	SAMN04910950	SRX1734452	PRJNA319904	3702	Arabidopsis thaliana
2317	Ste-40	SRR3459036	4000000	400000000	SAMN04910950	SRX1734452	PRJNA319904	3702	Arabidopsis thaliana
2317	Ste-40	SRR3459037	3307780	330778000	SAMN04910950	SRX1734452	PRJNA319904	3702	Arabidopsis thaliana
2317	Ste-40	SRR3459038	4000000	400000000	SAMN04910950	SRX1734452	PRJNA319904	3702	Arabidopsis thaliana
2317	Ste-40	SRR3459039	3267418	326741800	SAMN04910950	SRX1734452	PRJNA319904	3702	Arabidopsis thaliana
2317	Ste-40	SRR3459040	4000000	400000000	SAMN04910950	SRX1734452	PRJNA319904	3702	Arabidopsis thaliana
2317	Ste-40	SRR3459041	2308469	230846900	SAMN04910950	SRX1734452	PRJNA319904	3702	Arabidopsis thaliana
2317	Ste-40	SRR3459042	4000000	400000000	SAMN04910950	SRX1734452	PRJNA319904	3702	Arabidopsis thaliana
2317	Ste-40	SRR3459043	2373454	237345400	SAMN04910950	SRX1734452	PRJNA319904	3702	Arabidopsis thaliana
2317	Ste-40	SRR3459044	3042214	304221400	SAMN04910950	SRX1734452	PRJNA319904	3702	Arabidopsis thaliana
2317	Ste-40	SRR3459045	4000000	400000000	SAMN04910950	SRX1734452	PRJNA319904	3702	Arabidopsis thaliana
2317	Ste-40	SRR3459046	3015589	301558900	SAMN04910950	SRX1734452	PRJNA319904	3702	Arabidopsis thaliana
2317	Ste-40	SRR3459047	4000000	400000000	SAMN04910950	SRX1734452	PRJNA319904	3702	Arabidopsis thaliana
2317	Ste-40	SRR3459048	3272756	327275600	SAMN04910950	SRX1734452	PRJNA319904	3702	Arabidopsis thaliana
2317	Ste-40	SRR3459049	4000000	400000000	SAMN04910950	SRX1734452	PRJNA319904	3702	Arabidopsis thaliana
2317	Ste-40	SRR3459050	4000000	400000000	SAMN04910950	SRX1734452	PRJNA319904	3702	Arabidopsis thaliana
2317	Ste-40	SRR3459051	184418	18441800	SAMN04910950	SRX1734452	PRJNA319904	3702	Arabidopsis thaliana
2370	Yng-4	SRR3459052	4000000	400000000	SAMN04910956	SRX1734453	PRJNA319904	3702	Arabidopsis thaliana
2370	Yng-4	SRR3459053	4000000	400000000	SAMN04910956	SRX1734453	PRJNA319904	3702	Arabidopsis thaliana
2370	Yng-4	SRR3459054	4000000	400000000	SAMN04910956	SRX1734453	PRJNA319904	3702	Arabidopsis thaliana
2370	Yng-4	SRR3459055	1800893	180089300	SAMN04910956	SRX1734453	PRJNA319904	3702	Arabidopsis thaliana
2370	Yng-4	SRR3459056	4000000	400000000	SAMN04910956	SRX1734453	PRJNA319904	3702	Arabidopsis thaliana
2370	Yng-4	SRR3459057	2320204	232020400	SAMN04910956	SRX1734453	PRJNA319904	3702	Arabidopsis thaliana
2370	Yng-4	SRR3459058	4000000	400000000	SAMN04910956	SRX1734453	PRJNA319904	3702	Arabidopsis thaliana
2370	Yng-4	SRR3459059	563873	56387300	SAMN04910956	SRX1734453	PRJNA319904	3702	Arabidopsis thaliana
2370	Yng-4	SRR3459060	4000000	400000000	SAMN04910956	SRX1734453	PRJNA319904	3702	Arabidopsis thaliana
2370	Yng-4	SRR3459061	4000000	400000000	SAMN04910956	SRX1734453	PRJNA319904	3702	Arabidopsis thaliana
2370	Yng-4	SRR3459062	532269	53226900	SAMN04910956	SRX1734453	PRJNA319904	3702	Arabidopsis thaliana
2370	Yng-4	SRR3459063	4000000	400000000	SAMN04910956	SRX1734453	PRJNA319904	3702	Arabidopsis thaliana
2370	Yng-4	SRR3459064	4000000	400000000	SAMN04910956	SRX1734453	PRJNA319904	3702	Arabidopsis thaliana
2370	Yng-4	SRR3459065	689379	68937900	SAMN04910956	SRX1734453	PRJNA319904	3702	Arabidopsis thaliana
4779	UKSW06-179	SRR3459193	4000000	400000000	SAMN04910664	SRX1734461	PRJNA319904	3702	Arabidopsis thaliana
4779	UKSW06-179	SRR3459194	4000000	400000000	SAMN04910664	SRX1734461	PRJNA319904	3702	Arabidopsis thaliana
4779	UKSW06-179	SRR3459195	4000000	400000000	SAMN04910664	SRX1734461	PRJNA319904	3702	Arabidopsis thaliana
4779	UKSW06-179	SRR3459196	2865513	286551300	SAMN04910664	SRX1734461	PRJNA319904	3702	Arabidopsis thaliana
4779	UKSW06-179	SRR3459197	4000000	400000000	SAMN04910664	SRX1734461	PRJNA319904	3702	Arabidopsis thaliana
4779	UKSW06-179	SRR3459198	2932377	293237700	SAMN04910664	SRX1734461	PRJNA319904	3702	Arabidopsis thaliana
4779	UKSW06-179	SRR3459199	4000000	400000000	SAMN04910664	SRX1734461	PRJNA319904	3702	Arabidopsis thaliana
4779	UKSW06-179	SRR3459200	1474539	147453900	SAMN04910664	SRX1734461	PRJNA319904	3702	Arabidopsis thaliana
4779	UKSW06-179	SRR3459201	4000000	400000000	SAMN04910664	SRX1734461	PRJNA319904	3702	Arabidopsis thaliana
4779	UKSW06-179	SRR3459202	4000000	400000000	SAMN04910664	SRX1734461	PRJNA319904	3702	Arabidopsis thaliana
4779	UKSW06-179	SRR3459203	1477381	147738100	SAMN04910664	SRX1734461	PRJNA319904	3702	Arabidopsis thaliana
4779	UKSW06-179	SRR3459204	4000000	400000000	SAMN04910664	SRX1734461	PRJNA319904	3702	Arabidopsis thaliana
4779	UKSW06-179	SRR3459205	4000000	400000000	SAMN04910664	SRX1734461	PRJNA319904	3702	Arabidopsis thaliana
4779	UKSW06-179	SRR3459206	1696432	169643200	SAMN04910664	SRX1734461	PRJNA319904	3702	Arabidopsis thaliana
4807	UKSW06-207	SRR3459207	4000000	400000000	SAMN04910665	SRX1734462	PRJNA319904	3702	Arabidopsis thaliana
4807	UKSW06-207	SRR3459208	4000000	400000000	SAMN04910665	SRX1734462	PRJNA319904	3702	Arabidopsis thaliana
4807	UKSW06-207	SRR3459209	4000000	400000000	SAMN04910665	SRX1734462	PRJNA319904	3702	Arabidopsis thaliana
4807	UKSW06-207	SRR3459210	2499674	249967400	SAMN04910665	SRX1734462	PRJNA319904	3702	Arabidopsis thaliana
4807	UKSW06-207	SRR3459211	4000000	400000000	SAMN04910665	SRX1734462	PRJNA319904	3702	Arabidopsis thaliana
4807	UKSW06-207	SRR3459212	2702786	270278600	SAMN04910665	SRX1734462	PRJNA319904	3702	Arabidopsis thaliana
4807	UKSW06-207	SRR3459213	4000000	400000000	SAMN04910665	SRX1734462	PRJNA319904	3702	Arabidopsis thaliana
4807	UKSW06-207	SRR3459214	1179117	117911700	SAMN04910665	SRX1734462	PRJNA319904	3702	Arabidopsis thaliana
4807	UKSW06-207	SRR3459215	4000000	400000000	SAMN04910665	SRX1734462	PRJNA319904	3702	Arabidopsis thaliana
4807	UKSW06-207	SRR3459216	4000000	400000000	SAMN04910665	SRX1734462	PRJNA319904	3702	Arabidopsis thaliana
4807	UKSW06-207	SRR3459217	1204570	120457000	SAMN04910665	SRX1734462	PRJNA319904	3702	Arabidopsis thaliana
4807	UKSW06-207	SRR3459218	4000000	400000000	SAMN04910665	SRX1734462	PRJNA319904	3702	Arabidopsis thaliana
4807	UKSW06-207	SRR3459219	4000000	400000000	SAMN04910665	SRX1734462	PRJNA319904	3702	Arabidopsis thaliana
4807	UKSW06-207	SRR3459220	1471345	147134500	SAMN04910665	SRX1734462	PRJNA319904	3702	Arabidopsis thaliana
4826	UKSW06-226	SRR3459221	4000000	400000000	SAMN04910666	SRX1734463	PRJNA319904	3702	Arabidopsis thaliana
4826	UKSW06-226	SRR3459222	4000000	400000000	SAMN04910666	SRX1734463	PRJNA319904	3702	Arabidopsis thaliana
4826	UKSW06-226	SRR3459223	4000000	400000000	SAMN04910666	SRX1734463	PRJNA319904	3702	Arabidopsis thaliana
4826	UKSW06-226	SRR3459224	2952373	295237300	SAMN04910666	SRX1734463	PRJNA319904	3702	Arabidopsis thaliana
4826	UKSW06-226	SRR3459225	4000000	400000000	SAMN04910666	SRX1734463	PRJNA319904	3702	Arabidopsis thaliana
4826	UKSW06-226	SRR3459226	3089788	308978800	SAMN04910666	SRX1734463	PRJNA319904	3702	Arabidopsis thaliana
4826	UKSW06-226	SRR3459227	4000000	400000000	SAMN04910666	SRX1734463	PRJNA319904	3702	Arabidopsis thaliana
4826	UKSW06-226	SRR3459228	1453381	145338100	SAMN04910666	SRX1734463	PRJNA319904	3702	Arabidopsis thaliana
4826	UKSW06-226	SRR3459229	4000000	400000000	SAMN04910666	SRX1734463	PRJNA319904	3702	Arabidopsis thaliana
4826	UKSW06-226	SRR3459230	4000000	400000000	SAMN04910666	SRX1734463	PRJNA319904	3702	Arabidopsis thaliana
4826	UKSW06-226	SRR3459231	1560424	156042400	SAMN04910666	SRX1734463	PRJNA319904	3702	Arabidopsis thaliana
4826	UKSW06-226	SRR3459232	4000000	400000000	SAMN04910666	SRX1734463	PRJNA319904	3702	Arabidopsis thaliana
4826	UKSW06-226	SRR3459233	4000000	400000000	SAMN04910666	SRX1734463	PRJNA319904	3702	Arabidopsis thaliana
4826	UKSW06-226	SRR3459234	1864980	186498000	SAMN04910666	SRX1734463	PRJNA319904	3702	Arabidopsis thaliana
4884	UKSW06-285	SRR3459235	4000000	400000000	SAMN04910667	SRX1734464	PRJNA319904	3702	Arabidopsis thaliana
4884	UKSW06-285	SRR3459236	4000000	400000000	SAMN04910667	SRX1734464	PRJNA319904	3702	Arabidopsis thaliana
4884	UKSW06-285	SRR3459237	4000000	400000000	SAMN04910667	SRX1734464	PRJNA319904	3702	Arabidopsis thaliana
4884	UKSW06-285	SRR3459238	921720	92172000	SAMN04910667	SRX1734464	PRJNA319904	3702	Arabidopsis thaliana
4884	UKSW06-285	SRR3459239	4000000	400000000	SAMN04910667	SRX1734464	PRJNA319904	3702	Arabidopsis thaliana
4884	UKSW06-285	SRR3459240	4000000	400000000	SAMN04910667	SRX1734464	PRJNA319904	3702	Arabidopsis thaliana
4884	UKSW06-285	SRR3459241	200106	20010600	SAMN04910667	SRX1734464	PRJNA319904	3702	Arabidopsis thaliana
4884	UKSW06-285	SRR3459242	4000000	400000000	SAMN04910667	SRX1734464	PRJNA319904	3702	Arabidopsis thaliana
4884	UKSW06-285	SRR3459243	4000000	400000000	SAMN04910667	SRX1734464	PRJNA319904	3702	Arabidopsis thaliana
4884	UKSW06-285	SRR3459244	398668	39866800	SAMN04910667	SRX1734464	PRJNA319904	3702	Arabidopsis thaliana
4884	UKSW06-285	SRR3459245	4000000	400000000	SAMN04910667	SRX1734464	PRJNA319904	3702	Arabidopsis thaliana
4884	UKSW06-285	SRR3459246	86288	8628800	SAMN04910667	SRX1734464	PRJNA319904	3702	Arabidopsis thaliana
4884	UKSW06-285	SRR3459247	4000000	400000000	SAMN04910667	SRX1734464	PRJNA319904	3702	Arabidopsis thaliana
4884	UKSW06-285	SRR3459248	4000000	400000000	SAMN04910667	SRX1734464	PRJNA319904	3702	Arabidopsis thaliana
4884	UKSW06-285	SRR3459249	3953094	395309400	SAMN04910667	SRX1734464	PRJNA319904	3702	Arabidopsis thaliana
4884	UKSW06-285	SRR3459250	4000000	400000000	SAMN04910667	SRX1734464	PRJNA319904	3702	Arabidopsis thaliana
4884	UKSW06-285	SRR3459251	4000000	400000000	SAMN04910667	SRX1734464	PRJNA319904	3702	Arabidopsis thaliana
4884	UKSW06-285	SRR3459252	1622029	162202900	SAMN04910667	SRX1734464	PRJNA319904	3702	Arabidopsis thaliana
4939	UKSW06-341	SRR3459263	4000000	400000000	SAMN04910669	SRX1734466	PRJNA319904	3702	Arabidopsis thaliana
4939	UKSW06-341	SRR3459264	4000000	400000000	SAMN04910669	SRX1734466	PRJNA319904	3702	Arabidopsis thaliana
4939	UKSW06-341	SRR3459265	1405073	140507300	SAMN04910669	SRX1734466	PRJNA319904	3702	Arabidopsis thaliana
4939	UKSW06-341	SRR3459266	3335589	333558900	SAMN04910669	SRX1734466	PRJNA319904	3702	Arabidopsis thaliana
4939	UKSW06-341	SRR3459267	4000000	400000000	SAMN04910669	SRX1734466	PRJNA319904	3702	Arabidopsis thaliana
4939	UKSW06-341	SRR3459268	3238184	323818400	SAMN04910669	SRX1734466	PRJNA319904	3702	Arabidopsis thaliana
4939	UKSW06-341	SRR3459269	4000000	400000000	SAMN04910669	SRX1734466	PRJNA319904	3702	Arabidopsis thaliana
4939	UKSW06-341	SRR3459270	3320651	332065100	SAMN04910669	SRX1734466	PRJNA319904	3702	Arabidopsis thaliana
4939	UKSW06-341	SRR3459271	4000000	400000000	SAMN04910669	SRX1734466	PRJNA319904	3702	Arabidopsis thaliana
4939	UKSW06-341	SRR3459272	4000000	400000000	SAMN04910669	SRX1734466	PRJNA319904	3702	Arabidopsis thaliana
4939	UKSW06-341	SRR3459273	313915	31391500	SAMN04910669	SRX1734466	PRJNA319904	3702	Arabidopsis thaliana
4958	UKSW06-360	SRR3459274	4000000	400000000	SAMN04910670	SRX1734467	PRJNA319904	3702	Arabidopsis thaliana
4958	UKSW06-360	SRR3459275	4000000	400000000	SAMN04910670	SRX1734467	PRJNA319904	3702	Arabidopsis thaliana
4958	UKSW06-360	SRR3459276	4000000	400000000	SAMN04910670	SRX1734467	PRJNA319904	3702	Arabidopsis thaliana
4958	UKSW06-360	SRR3459277	3194961	319496100	SAMN04910670	SRX1734467	PRJNA319904	3702	Arabidopsis thaliana
4958	UKSW06-360	SRR3459278	4000000	400000000	SAMN04910670	SRX1734467	PRJNA319904	3702	Arabidopsis thaliana
4958	UKSW06-360	SRR3459279	3047936	304793600	SAMN04910670	SRX1734467	PRJNA319904	3702	Arabidopsis thaliana
4958	UKSW06-360	SRR3459280	4000000	400000000	SAMN04910670	SRX1734467	PRJNA319904	3702	Arabidopsis thaliana
4958	UKSW06-360	SRR3459281	1744005	174400500	SAMN04910670	SRX1734467	PRJNA319904	3702	Arabidopsis thaliana
4958	UKSW06-360	SRR3459282	4000000	400000000	SAMN04910670	SRX1734467	PRJNA319904	3702	Arabidopsis thaliana
4958	UKSW06-360	SRR3459283	4000000	400000000	SAMN04910670	SRX1734467	PRJNA319904	3702	Arabidopsis thaliana
4958	UKSW06-360	SRR3459284	1877570	187757000	SAMN04910670	SRX1734467	PRJNA319904	3702	Arabidopsis thaliana
4958	UKSW06-360	SRR3459285	4000000	400000000	SAMN04910670	SRX1734467	PRJNA319904	3702	Arabidopsis thaliana
4958	UKSW06-360	SRR3459286	4000000	400000000	SAMN04910670	SRX1734467	PRJNA319904	3702	Arabidopsis thaliana
4958	UKSW06-360	SRR3459287	2115218	211521800	SAMN04910670	SRX1734467	PRJNA319904	3702	Arabidopsis thaliana
5023	UKSE06-118	SRR3459288	4000000	400000000	SAMN04910671	SRX1734468	PRJNA319904	3702	Arabidopsis thaliana
5023	UKSE06-118	SRR3459289	4000000	400000000	SAMN04910671	SRX1734468	PRJNA319904	3702	Arabidopsis thaliana
5023	UKSE06-118	SRR3459290	3459570	345957000	SAMN04910671	SRX1734468	PRJNA319904	3702	Arabidopsis thaliana
5023	UKSE06-118	SRR3459291	675057	67505700	SAMN04910671	SRX1734468	PRJNA319904	3702	Arabidopsis thaliana
5023	UKSE06-118	SRR3459292	4000000	400000000	SAMN04910671	SRX1734468	PRJNA319904	3702	Arabidopsis thaliana
5023	UKSE06-118	SRR3459293	594239	59423900	SAMN04910671	SRX1734468	PRJNA319904	3702	Arabidopsis thaliana
5023	UKSE06-118	SRR3459294	4000000	400000000	SAMN04910671	SRX1734468	PRJNA319904	3702	Arabidopsis thaliana
5023	UKSE06-118	SRR3459295	766803	76680300	SAMN04910671	SRX1734468	PRJNA319904	3702	Arabidopsis thaliana
5023	UKSE06-118	SRR3459296	4000000	400000000	SAMN04910671	SRX1734468	PRJNA319904	3702	Arabidopsis thaliana
5023	UKSE06-118	SRR3459297	1410763	141076300	SAMN04910671	SRX1734468	PRJNA319904	3702	Arabidopsis thaliana
5023	UKSE06-118	SRR3459298	3611479	361147900	SAMN04910671	SRX1734468	PRJNA319904	3702	Arabidopsis thaliana
5104	UKSE06-252	SRR3459309	4000000	400000000	SAMN04910673	SRX1734470	PRJNA319904	3702	Arabidopsis thaliana
5104	UKSE06-252	SRR3459310	4000000	400000000	SAMN04910673	SRX1734470	PRJNA319904	3702	Arabidopsis thaliana
5104	UKSE06-252	SRR3459311	1348985	134898500	SAMN04910673	SRX1734470	PRJNA319904	3702	Arabidopsis thaliana
5104	UKSE06-252	SRR3459312	2875571	287557100	SAMN04910673	SRX1734470	PRJNA319904	3702	Arabidopsis thaliana
5104	UKSE06-252	SRR3459313	4000000	400000000	SAMN04910673	SRX1734470	PRJNA319904	3702	Arabidopsis thaliana
5104	UKSE06-252	SRR3459314	3037536	303753600	SAMN04910673	SRX1734470	PRJNA319904	3702	Arabidopsis thaliana
5104	UKSE06-252	SRR3459315	4000000	400000000	SAMN04910673	SRX1734470	PRJNA319904	3702	Arabidopsis thaliana
5104	UKSE06-252	SRR3459316	3272635	327263500	SAMN04910673	SRX1734470	PRJNA319904	3702	Arabidopsis thaliana
5104	UKSE06-252	SRR3459317	4000000	400000000	SAMN04910673	SRX1734470	PRJNA319904	3702	Arabidopsis thaliana
5104	UKSE06-252	SRR3459318	4000000	400000000	SAMN04910673	SRX1734470	PRJNA319904	3702	Arabidopsis thaliana
5104	UKSE06-252	SRR3459319	206687	20668700	SAMN04910673	SRX1734470	PRJNA319904	3702	Arabidopsis thaliana
5151	UKSE06-325	SRR3459320	4000000	400000000	SAMN04910674	SRX1734471	PRJNA319904	3702	Arabidopsis thaliana
5151	UKSE06-325	SRR3459321	4000000	400000000	SAMN04910674	SRX1734471	PRJNA319904	3702	Arabidopsis thaliana
5151	UKSE06-325	SRR3459322	4000000	400000000	SAMN04910674	SRX1734471	PRJNA319904	3702	Arabidopsis thaliana
5151	UKSE06-325	SRR3459323	1714610	171461000	SAMN04910674	SRX1734471	PRJNA319904	3702	Arabidopsis thaliana
5151	UKSE06-325	SRR3459324	4000000	400000000	SAMN04910674	SRX1734471	PRJNA319904	3702	Arabidopsis thaliana
5151	UKSE06-325	SRR3459325	2335841	233584100	SAMN04910674	SRX1734471	PRJNA319904	3702	Arabidopsis thaliana
5151	UKSE06-325	SRR3459326	4000000	400000000	SAMN04910674	SRX1734471	PRJNA319904	3702	Arabidopsis thaliana
5151	UKSE06-325	SRR3459327	312105	31210500	SAMN04910674	SRX1734471	PRJNA319904	3702	Arabidopsis thaliana
5151	UKSE06-325	SRR3459328	4000000	400000000	SAMN04910674	SRX1734471	PRJNA319904	3702	Arabidopsis thaliana
5151	UKSE06-325	SRR3459329	4000000	400000000	SAMN04910674	SRX1734471	PRJNA319904	3702	Arabidopsis thaliana
5151	UKSE06-325	SRR3459330	375595	37559500	SAMN04910674	SRX1734471	PRJNA319904	3702	Arabidopsis thaliana
5151	UKSE06-325	SRR3459331	4000000	400000000	SAMN04910674	SRX1734471	PRJNA319904	3702	Arabidopsis thaliana
5151	UKSE06-325	SRR3459332	4000000	400000000	SAMN04910674	SRX1734471	PRJNA319904	3702	Arabidopsis thaliana
5151	UKSE06-325	SRR3459333	577740	57774000	SAMN04910674	SRX1734471	PRJNA319904	3702	Arabidopsis thaliana
5210	UKSE06-432	SRR3459334	4000000	400000000	SAMN04910675	SRX1734472	PRJNA319904	3702	Arabidopsis thaliana
5210	UKSE06-432	SRR3459335	4000000	400000000	SAMN04910675	SRX1734472	PRJNA319904	3702	Arabidopsis thaliana
5210	UKSE06-432	SRR3459336	1607279	160727900	SAMN04910675	SRX1734472	PRJNA319904	3702	Arabidopsis thaliana
5210	UKSE06-432	SRR3459337	3490269	349026900	SAMN04910675	SRX1734472	PRJNA319904	3702	Arabidopsis thaliana
5210	UKSE06-432	SRR3459338	4000000	400000000	SAMN04910675	SRX1734472	PRJNA319904	3702	Arabidopsis thaliana
5210	UKSE06-432	SRR3459339	3590540	359054000	SAMN04910675	SRX1734472	PRJNA319904	3702	Arabidopsis thaliana
5210	UKSE06-432	SRR3459340	4000000	400000000	SAMN04910675	SRX1734472	PRJNA319904	3702	Arabidopsis thaliana
5210	UKSE06-432	SRR3459341	3811821	381182100	SAMN04910675	SRX1734472	PRJNA319904	3702	Arabidopsis thaliana
5210	UKSE06-432	SRR3459342	4000000	400000000	SAMN04910675	SRX1734472	PRJNA319904	3702	Arabidopsis thaliana
5210	UKSE06-432	SRR3459343	4000000	400000000	SAMN04910675	SRX1734472	PRJNA319904	3702	Arabidopsis thaliana
5210	UKSE06-432	SRR3459344	681205	68120500	SAMN04910675	SRX1734472	PRJNA319904	3702	Arabidopsis thaliana
5236	UKSE06-470	SRR3459345	4000000	400000000	SAMN04910676	SRX1734473	PRJNA319904	3702	Arabidopsis thaliana
5236	UKSE06-470	SRR3459346	4000000	400000000	SAMN04910676	SRX1734473	PRJNA319904	3702	Arabidopsis thaliana
5236	UKSE06-470	SRR3459347	1644811	164481100	SAMN04910676	SRX1734473	PRJNA319904	3702	Arabidopsis thaliana
5236	UKSE06-470	SRR3459348	3584542	358454200	SAMN04910676	SRX1734473	PRJNA319904	3702	Arabidopsis thaliana
5236	UKSE06-470	SRR3459349	4000000	400000000	SAMN04910676	SRX1734473	PRJNA319904	3702	Arabidopsis thaliana
5236	UKSE06-470	SRR3459350	3667287	366728700	SAMN04910676	SRX1734473	PRJNA319904	3702	Arabidopsis thaliana
5236	UKSE06-470	SRR3459351	4000000	400000000	SAMN04910676	SRX1734473	PRJNA319904	3702	Arabidopsis thaliana
5236	UKSE06-470	SRR3459352	3849196	384919600	SAMN04910676	SRX1734473	PRJNA319904	3702	Arabidopsis thaliana
5236	UKSE06-470	SRR3459353	4000000	400000000	SAMN04910676	SRX1734473	PRJNA319904	3702	Arabidopsis thaliana
5236	UKSE06-470	SRR3459354	4000000	400000000	SAMN04910676	SRX1734473	PRJNA319904	3702	Arabidopsis thaliana
5236	UKSE06-470	SRR3459355	838207	83820700	SAMN04910676	SRX1734473	PRJNA319904	3702	Arabidopsis thaliana
5276	UKSE06-533	SRR3459356	11921168	1192116800	SAMN04910677	SRX1734474	PRJNA319904	3702	Arabidopsis thaliana
5276	UKSE06-533	SRR3459357	4000000	400000000	SAMN04910677	SRX1734474	PRJNA319904	3702	Arabidopsis thaliana
5276	UKSE06-533	SRR3459358	4000000	400000000	SAMN04910677	SRX1734474	PRJNA319904	3702	Arabidopsis thaliana
5276	UKSE06-533	SRR3459359	4000000	400000000	SAMN04910677	SRX1734474	PRJNA319904	3702	Arabidopsis thaliana
5276	UKSE06-533	SRR3459360	1725869	172586900	SAMN04910677	SRX1734474	PRJNA319904	3702	Arabidopsis thaliana
5276	UKSE06-533	SRR3459361	12769230	1276923000	SAMN04910677	SRX1734474	PRJNA319904	3702	Arabidopsis thaliana
5279	UKSE06-541	SRR3459362	4000000	400000000	SAMN04910678	SRX1734475	PRJNA319904	3702	Arabidopsis thaliana
5279	UKSE06-541	SRR3459363	4000000	400000000	SAMN04910678	SRX1734475	PRJNA319904	3702	Arabidopsis thaliana
5279	UKSE06-541	SRR3459364	4000000	400000000	SAMN04910678	SRX1734475	PRJNA319904	3702	Arabidopsis thaliana
5279	UKSE06-541	SRR3459365	3486231	348623100	SAMN04910678	SRX1734475	PRJNA319904	3702	Arabidopsis thaliana
5279	UKSE06-541	SRR3459366	4000000	400000000	SAMN04910678	SRX1734475	PRJNA319904	3702	Arabidopsis thaliana
5279	UKSE06-541	SRR3459367	3295944	329594400	SAMN04910678	SRX1734475	PRJNA319904	3702	Arabidopsis thaliana
5279	UKSE06-541	SRR3459368	4000000	400000000	SAMN04910678	SRX1734475	PRJNA319904	3702	Arabidopsis thaliana
5279	UKSE06-541	SRR3459369	2008072	200807200	SAMN04910678	SRX1734475	PRJNA319904	3702	Arabidopsis thaliana
5279	UKSE06-541	SRR3459370	4000000	400000000	SAMN04910678	SRX1734475	PRJNA319904	3702	Arabidopsis thaliana
5279	UKSE06-541	SRR3459371	4000000	400000000	SAMN04910678	SRX1734475	PRJNA319904	3702	Arabidopsis thaliana
5279	UKSE06-541	SRR3459372	2095519	209551900	SAMN04910678	SRX1734475	PRJNA319904	3702	Arabidopsis thaliana
5279	UKSE06-541	SRR3459373	4000000	400000000	SAMN04910678	SRX1734475	PRJNA319904	3702	Arabidopsis thaliana
5279	UKSE06-541	SRR3459374	4000000	400000000	SAMN04910678	SRX1734475	PRJNA319904	3702	Arabidopsis thaliana
5279	UKSE06-541	SRR3459375	2303115	230311500	SAMN04910678	SRX1734475	PRJNA319904	3702	Arabidopsis thaliana
5349	UKSE06-639	SRR3459376	4000000	400000000	SAMN04910679	SRX1734476	PRJNA319904	3702	Arabidopsis thaliana
5349	UKSE06-639	SRR3459377	4000000	400000000	SAMN04910679	SRX1734476	PRJNA319904	3702	Arabidopsis thaliana
5349	UKSE06-639	SRR3459378	1236239	123623900	SAMN04910679	SRX1734476	PRJNA319904	3702	Arabidopsis thaliana
5349	UKSE06-639	SRR3459379	2906365	290636500	SAMN04910679	SRX1734476	PRJNA319904	3702	Arabidopsis thaliana
5349	UKSE06-639	SRR3459380	4000000	400000000	SAMN04910679	SRX1734476	PRJNA319904	3702	Arabidopsis thaliana
5349	UKSE06-639	SRR3459381	2926378	292637800	SAMN04910679	SRX1734476	PRJNA319904	3702	Arabidopsis thaliana
5349	UKSE06-639	SRR3459382	4000000	400000000	SAMN04910679	SRX1734476	PRJNA319904	3702	Arabidopsis thaliana
5349	UKSE06-639	SRR3459383	3074717	307471700	SAMN04910679	SRX1734476	PRJNA319904	3702	Arabidopsis thaliana
5349	UKSE06-639	SRR3459384	4000000	400000000	SAMN04910679	SRX1734476	PRJNA319904	3702	Arabidopsis thaliana
5349	UKSE06-639	SRR3459385	4000000	400000000	SAMN04910679	SRX1734476	PRJNA319904	3702	Arabidopsis thaliana
5349	UKSE06-639	SRR3459386	10102	1010200	SAMN04910679	SRX1734476	PRJNA319904	3702	Arabidopsis thaliana
5353	UKNW06-003	SRR3459387	4000000	468000000	SAMN04910680	SRX1734477	PRJNA319904	3702	Arabidopsis thaliana
5353	UKNW06-003	SRR3459388	3789356	443354652	SAMN04910680	SRX1734477	PRJNA319904	3702	Arabidopsis thaliana
5395	UKNW06-102	SRR3459389	10102888	1010288800	SAMN04910681	SRX1734478	PRJNA319904	3702	Arabidopsis thaliana
5395	UKNW06-102	SRR3459390	4000000	400000000	SAMN04910681	SRX1734478	PRJNA319904	3702	Arabidopsis thaliana
5395	UKNW06-102	SRR3459391	4000000	400000000	SAMN04910681	SRX1734478	PRJNA319904	3702	Arabidopsis thaliana
5395	UKNW06-102	SRR3459392	3599707	359970700	SAMN04910681	SRX1734478	PRJNA319904	3702	Arabidopsis thaliana
5395	UKNW06-102	SRR3459393	10804353	1080435300	SAMN04910681	SRX1734478	PRJNA319904	3702	Arabidopsis thaliana
5486	UKNW06-233	SRR3459394	4000000	400000000	SAMN04910682	SRX1734479	PRJNA319904	3702	Arabidopsis thaliana
5486	UKNW06-233	SRR3459395	4000000	400000000	SAMN04910682	SRX1734479	PRJNA319904	3702	Arabidopsis thaliana
5486	UKNW06-233	SRR3459396	4000000	400000000	SAMN04910682	SRX1734479	PRJNA319904	3702	Arabidopsis thaliana
5486	UKNW06-233	SRR3459397	3335633	333563300	SAMN04910682	SRX1734479	PRJNA319904	3702	Arabidopsis thaliana
5486	UKNW06-233	SRR3459398	4000000	400000000	SAMN04910682	SRX1734479	PRJNA319904	3702	Arabidopsis thaliana
5486	UKNW06-233	SRR3459399	3101177	310117700	SAMN04910682	SRX1734479	PRJNA319904	3702	Arabidopsis thaliana
5486	UKNW06-233	SRR3459400	4000000	400000000	SAMN04910682	SRX1734479	PRJNA319904	3702	Arabidopsis thaliana
5486	UKNW06-233	SRR3459401	1895868	189586800	SAMN04910682	SRX1734479	PRJNA319904	3702	Arabidopsis thaliana
5486	UKNW06-233	SRR3459402	4000000	400000000	SAMN04910682	SRX1734479	PRJNA319904	3702	Arabidopsis thaliana
5486	UKNW06-233	SRR3459403	4000000	400000000	SAMN04910682	SRX1734479	PRJNA319904	3702	Arabidopsis thaliana
5486	UKNW06-233	SRR3459404	2027284	202728400	SAMN04910682	SRX1734479	PRJNA319904	3702	Arabidopsis thaliana
5486	UKNW06-233	SRR3459405	4000000	400000000	SAMN04910682	SRX1734479	PRJNA319904	3702	Arabidopsis thaliana
5486	UKNW06-233	SRR3459406	4000000	400000000	SAMN04910682	SRX1734479	PRJNA319904	3702	Arabidopsis thaliana
5486	UKNW06-233	SRR3459407	2264042	226404200	SAMN04910682	SRX1734479	PRJNA319904	3702	Arabidopsis thaliana
5577	UKNW06-403	SRR3459418	7291172	729117200	SAMN04910684	SRX1734481	PRJNA319904	3702	Arabidopsis thaliana
5577	UKNW06-403	SRR3459419	1825434	182543400	SAMN04910684	SRX1734481	PRJNA319904	3702	Arabidopsis thaliana
5577	UKNW06-403	SRR3459420	4000000	400000000	SAMN04910684	SRX1734481	PRJNA319904	3702	Arabidopsis thaliana
5577	UKNW06-403	SRR3459421	4000000	400000000	SAMN04910684	SRX1734481	PRJNA319904	3702	Arabidopsis thaliana
5577	UKNW06-403	SRR3459422	4000000	400000000	SAMN04910684	SRX1734481	PRJNA319904	3702	Arabidopsis thaliana
5577	UKNW06-403	SRR3459423	3006698	300669800	SAMN04910684	SRX1734481	PRJNA319904	3702	Arabidopsis thaliana
5577	UKNW06-403	SRR3459424	6767707	676770700	SAMN04910684	SRX1734481	PRJNA319904	3702	Arabidopsis thaliana
5577	UKNW06-403	SRR3459425	4000000	400000000	SAMN04910684	SRX1734481	PRJNA319904	3702	Arabidopsis thaliana
5577	UKNW06-403	SRR3459426	3062408	306240800	SAMN04910684	SRX1734481	PRJNA319904	3702	Arabidopsis thaliana
5577	UKNW06-403	SRR3459427	4000000	400000000	SAMN04910684	SRX1734481	PRJNA319904	3702	Arabidopsis thaliana
5577	UKNW06-403	SRR3459428	3722076	372207600	SAMN04910684	SRX1734481	PRJNA319904	3702	Arabidopsis thaliana
5577	UKNW06-403	SRR3459429	4000000	400000000	SAMN04910684	SRX1734481	PRJNA319904	3702	Arabidopsis thaliana
5577	UKNW06-403	SRR3459430	4000000	400000000	SAMN04910684	SRX1734481	PRJNA319904	3702	Arabidopsis thaliana
5577	UKNW06-403	SRR3459431	4000000	400000000	SAMN04910684	SRX1734481	PRJNA319904	3702	Arabidopsis thaliana
5644	UKNW06-481	SRR3459432	9899027	989902700	SAMN04910685	SRX1734482	PRJNA319904	3702	Arabidopsis thaliana
5644	UKNW06-481	SRR3459433	4000000	400000000	SAMN04910685	SRX1734482	PRJNA319904	3702	Arabidopsis thaliana
5644	UKNW06-481	SRR3459434	261751	26175100	SAMN04910685	SRX1734482	PRJNA319904	3702	Arabidopsis thaliana
5644	UKNW06-481	SRR3459435	4000000	404000000	SAMN04910685	SRX1734482	PRJNA319904	3702	Arabidopsis thaliana
5644	UKNW06-481	SRR3459436	4000000	404000000	SAMN04910685	SRX1734482	PRJNA319904	3702	Arabidopsis thaliana
5644	UKNW06-481	SRR3459437	1199484	121147884	SAMN04910685	SRX1734482	PRJNA319904	3702	Arabidopsis thaliana
5644	UKNW06-481	SRR3459438	4000000	404000000	SAMN04910685	SRX1734482	PRJNA319904	3702	Arabidopsis thaliana
5644	UKNW06-481	SRR3459439	4000000	404000000	SAMN04910685	SRX1734482	PRJNA319904	3702	Arabidopsis thaliana
5644	UKNW06-481	SRR3459440	890059	89895959	SAMN04910685	SRX1734482	PRJNA319904	3702	Arabidopsis thaliana
5644	UKNW06-481	SRR3459441	4000000	404000000	SAMN04910685	SRX1734482	PRJNA319904	3702	Arabidopsis thaliana
5644	UKNW06-481	SRR3459442	4000000	404000000	SAMN04910685	SRX1734482	PRJNA319904	3702	Arabidopsis thaliana
5644	UKNW06-481	SRR3459443	9176544	917654400	SAMN04910685	SRX1734482	PRJNA319904	3702	Arabidopsis thaliana
5644	UKNW06-481	SRR3459444	1031139	104145039	SAMN04910685	SRX1734482	PRJNA319904	3702	Arabidopsis thaliana
5644	UKNW06-481	SRR3459445	4000000	400000000	SAMN04910685	SRX1734482	PRJNA319904	3702	Arabidopsis thaliana
5644	UKNW06-481	SRR3459446	4000000	400000000	SAMN04910685	SRX1734482	PRJNA319904	3702	Arabidopsis thaliana
5644	UKNW06-481	SRR3459447	1668023	166802300	SAMN04910685	SRX1734482	PRJNA319904	3702	Arabidopsis thaliana
5644	UKNW06-481	SRR3459448	4000000	400000000	SAMN04910685	SRX1734482	PRJNA319904	3702	Arabidopsis thaliana
5644	UKNW06-481	SRR3459449	4000000	400000000	SAMN04910685	SRX1734482	PRJNA319904	3702	Arabidopsis thaliana
5644	UKNW06-481	SRR3459450	2495425	249542500	SAMN04910685	SRX1734482	PRJNA319904	3702	Arabidopsis thaliana
5644	UKNW06-481	SRR3459451	4000000	400000000	SAMN04910685	SRX1734482	PRJNA319904	3702	Arabidopsis thaliana
5717	Bra-1	SRR3459452	5751544	575154400	SAMN04910686	SRX1734483	PRJNA319904	3702	Arabidopsis thaliana
5717	Bra-1	SRR3459453	5294583	529458300	SAMN04910686	SRX1734483	PRJNA319904	3702	Arabidopsis thaliana
5717	Bra-1	SRR3459454	4000000	400000000	SAMN04910686	SRX1734483	PRJNA319904	3702	Arabidopsis thaliana
5717	Bra-1	SRR3459455	1542399	154239900	SAMN04910686	SRX1734483	PRJNA319904	3702	Arabidopsis thaliana
5717	Bra-1	SRR3459456	4000000	400000000	SAMN04910686	SRX1734483	PRJNA319904	3702	Arabidopsis thaliana
5717	Bra-1	SRR3459457	2067268	206726800	SAMN04910686	SRX1734483	PRJNA319904	3702	Arabidopsis thaliana
5718	UKID11	SRR3459458	5962459	596245900	SAMN04910687	SRX1734484	PRJNA319904	3702	Arabidopsis thaliana
5718	UKID11	SRR3459459	5524232	552423200	SAMN04910687	SRX1734484	PRJNA319904	3702	Arabidopsis thaliana
5718	UKID11	SRR3459460	4000000	400000000	SAMN04910687	SRX1734484	PRJNA319904	3702	Arabidopsis thaliana
5718	UKID11	SRR3459461	1775676	177567600	SAMN04910687	SRX1734484	PRJNA319904	3702	Arabidopsis thaliana
5718	UKID11	SRR3459462	4000000	400000000	SAMN04910687	SRX1734484	PRJNA319904	3702	Arabidopsis thaliana
5718	UKID11	SRR3459463	2298100	229810000	SAMN04910687	SRX1734484	PRJNA319904	3702	Arabidopsis thaliana
5720	Cal-2	SRR3459464	4000000	400000000	SAMN04910688	SRX1734485	PRJNA319904	3702	Arabidopsis thaliana
5720	Cal-2	SRR3459465	839106	83910600	SAMN04910688	SRX1734485	PRJNA319904	3702	Arabidopsis thaliana
5720	Cal-2	SRR3459466	4000000	400000000	SAMN04910688	SRX1734485	PRJNA319904	3702	Arabidopsis thaliana
5720	Cal-2	SRR3459467	513089	51308900	SAMN04910688	SRX1734485	PRJNA319904	3702	Arabidopsis thaliana
5720	Cal-2	SRR3459468	4000000	400000000	SAMN04910688	SRX1734485	PRJNA319904	3702	Arabidopsis thaliana
5720	Cal-2	SRR3459469	4000000	400000000	SAMN04910688	SRX1734485	PRJNA319904	3702	Arabidopsis thaliana
5720	Cal-2	SRR3459470	4000000	400000000	SAMN04910688	SRX1734485	PRJNA319904	3702	Arabidopsis thaliana
5720	Cal-2	SRR3459471	1257756	125775600	SAMN04910688	SRX1734485	PRJNA319904	3702	Arabidopsis thaliana
5720	Cal-2	SRR3459472	12175991	1217599100	SAMN04910688	SRX1734485	PRJNA319904	3702	Arabidopsis thaliana
5720	Cal-2	SRR3459473	4000000	400000000	SAMN04910688	SRX1734485	PRJNA319904	3702	Arabidopsis thaliana
5726	Cnt-1	SRR3459474	4000000	400000000	SAMN04910689	SRX1734486	PRJNA319904	3702	Arabidopsis thaliana
5726	Cnt-1	SRR3459475	1547773	154777300	SAMN04910689	SRX1734486	PRJNA319904	3702	Arabidopsis thaliana
5726	Cnt-1	SRR3459476	4000000	400000000	SAMN04910689	SRX1734486	PRJNA319904	3702	Arabidopsis thaliana
5726	Cnt-1	SRR3459477	547823	54782300	SAMN04910689	SRX1734486	PRJNA319904	3702	Arabidopsis thaliana
5726	Cnt-1	SRR3459478	4000000	400000000	SAMN04910689	SRX1734486	PRJNA319904	3702	Arabidopsis thaliana
5726	Cnt-1	SRR3459479	4000000	400000000	SAMN04910689	SRX1734486	PRJNA319904	3702	Arabidopsis thaliana
5726	Cnt-1	SRR3459480	4000000	400000000	SAMN04910689	SRX1734486	PRJNA319904	3702	Arabidopsis thaliana
5726	Cnt-1	SRR3459481	2567266	256726600	SAMN04910689	SRX1734486	PRJNA319904	3702	Arabidopsis thaliana
5726	Cnt-1	SRR3459482	12901121	1290112100	SAMN04910689	SRX1734486	PRJNA319904	3702	Arabidopsis thaliana
5726	Cnt-1	SRR3459483	4000000	400000000	SAMN04910689	SRX1734486	PRJNA319904	3702	Arabidopsis thaliana
5741	For-2	SRR3459484	7832155	783215500	SAMN04910690	SRX1734487	PRJNA319904	3702	Arabidopsis thaliana
5741	For-2	SRR3459485	7282976	728297600	SAMN04910690	SRX1734487	PRJNA319904	3702	Arabidopsis thaliana
5741	For-2	SRR3459486	4000000	400000000	SAMN04910690	SRX1734487	PRJNA319904	3702	Arabidopsis thaliana
5741	For-2	SRR3459487	3623945	362394500	SAMN04910690	SRX1734487	PRJNA319904	3702	Arabidopsis thaliana
5741	For-2	SRR3459488	4000000	400000000	SAMN04910690	SRX1734487	PRJNA319904	3702	Arabidopsis thaliana
5741	For-2	SRR3459489	4000000	400000000	SAMN04910690	SRX1734487	PRJNA319904	3702	Arabidopsis thaliana
5741	For-2	SRR3459490	303410	30341000	SAMN04910690	SRX1734487	PRJNA319904	3702	Arabidopsis thaliana
5748	Kil-0	SRR3459491	4000000	400000000	SAMN04910610	SRX1734488	PRJNA319904	3702	Arabidopsis thaliana
5748	Kil-0	SRR3459492	729689	72968900	SAMN04910610	SRX1734488	PRJNA319904	3702	Arabidopsis thaliana
5748	Kil-0	SRR3459493	4000000	400000000	SAMN04910610	SRX1734488	PRJNA319904	3702	Arabidopsis thaliana
5748	Kil-0	SRR3459494	679345	67934500	SAMN04910610	SRX1734488	PRJNA319904	3702	Arabidopsis thaliana
5748	Kil-0	SRR3459495	4000000	400000000	SAMN04910610	SRX1734488	PRJNA319904	3702	Arabidopsis thaliana
5748	Kil-0	SRR3459496	4000000	400000000	SAMN04910610	SRX1734488	PRJNA319904	3702	Arabidopsis thaliana
5748	Kil-0	SRR3459497	4000000	400000000	SAMN04910610	SRX1734488	PRJNA319904	3702	Arabidopsis thaliana
5748	Kil-0	SRR3459498	1293410	129341000	SAMN04910610	SRX1734488	PRJNA319904	3702	Arabidopsis thaliana
5748	Kil-0	SRR3459499	12228171	1222817100	SAMN04910610	SRX1734488	PRJNA319904	3702	Arabidopsis thaliana
5748	Kil-0	SRR3459500	4000000	400000000	SAMN04910610	SRX1734488	PRJNA319904	3702	Arabidopsis thaliana
5768	UKID63	SRR3459501	9961064	996106400	SAMN04910611	SRX1734489	PRJNA319904	3702	Arabidopsis thaliana
5768	UKID63	SRR3459502	9163295	916329500	SAMN04910611	SRX1734489	PRJNA319904	3702	Arabidopsis thaliana
5768	UKID63	SRR3459503	4000000	400000000	SAMN04910611	SRX1734489	PRJNA319904	3702	Arabidopsis thaliana
5768	UKID63	SRR3459504	4000000	400000000	SAMN04910611	SRX1734489	PRJNA319904	3702	Arabidopsis thaliana
5768	UKID63	SRR3459505	1634082	163408200	SAMN04910611	SRX1734489	PRJNA319904	3702	Arabidopsis thaliana
5768	UKID63	SRR3459506	4000000	400000000	SAMN04910611	SRX1734489	PRJNA319904	3702	Arabidopsis thaliana
5768	UKID63	SRR3459507	4000000	400000000	SAMN04910611	SRX1734489	PRJNA319904	3702	Arabidopsis thaliana
5768	UKID63	SRR3459508	2508687	250868700	SAMN04910611	SRX1734489	PRJNA319904	3702	Arabidopsis thaliana
5772	Set-1	SRR3459509	12513697	1251369700	SAMN04910612	SRX1734490	PRJNA319904	3702	Arabidopsis thaliana
5772	Set-1	SRR3459510	1202296	120229600	SAMN04910612	SRX1734490	PRJNA319904	3702	Arabidopsis thaliana
5772	Set-1	SRR3459511	11545066	1154506600	SAMN04910612	SRX1734490	PRJNA319904	3702	Arabidopsis thaliana
5772	Set-1	SRR3459512	4000000	400000000	SAMN04910612	SRX1734490	PRJNA319904	3702	Arabidopsis thaliana
5772	Set-1	SRR3459513	4000000	400000000	SAMN04910612	SRX1734490	PRJNA319904	3702	Arabidopsis thaliana
5772	Set-1	SRR3459514	4000000	400000000	SAMN04910612	SRX1734490	PRJNA319904	3702	Arabidopsis thaliana
5772	Set-1	SRR3459515	125166	12516600	SAMN04910612	SRX1734490	PRJNA319904	3702	Arabidopsis thaliana
5772	Set-1	SRR3459516	4000000	400000000	SAMN04910612	SRX1734490	PRJNA319904	3702	Arabidopsis thaliana
5772	Set-1	SRR3459517	4000000	400000000	SAMN04910612	SRX1734490	PRJNA319904	3702	Arabidopsis thaliana
5772	Set-1	SRR3459518	4000000	400000000	SAMN04910612	SRX1734490	PRJNA319904	3702	Arabidopsis thaliana
5779	UKID74	SRR3459528	10217706	1021770600	SAMN04910614	SRX1734492	PRJNA319904	3702	Arabidopsis thaliana
5779	UKID74	SRR3459529	9340321	934032100	SAMN04910614	SRX1734492	PRJNA319904	3702	Arabidopsis thaliana
5779	UKID74	SRR3459530	4000000	400000000	SAMN04910614	SRX1734492	PRJNA319904	3702	Arabidopsis thaliana
5779	UKID74	SRR3459531	4000000	400000000	SAMN04910614	SRX1734492	PRJNA319904	3702	Arabidopsis thaliana
5779	UKID74	SRR3459532	1976607	197660700	SAMN04910614	SRX1734492	PRJNA319904	3702	Arabidopsis thaliana
5779	UKID74	SRR3459533	4000000	400000000	SAMN04910614	SRX1734492	PRJNA319904	3702	Arabidopsis thaliana
5779	UKID74	SRR3459534	4000000	400000000	SAMN04910614	SRX1734492	PRJNA319904	3702	Arabidopsis thaliana
5779	UKID74	SRR3459535	2725387	272538700	SAMN04910614	SRX1734492	PRJNA319904	3702	Arabidopsis thaliana
5784	Ty-1	SRR3459536	10764818	1076481800	SAMN04910615	SRX1734493	PRJNA319904	3702	Arabidopsis thaliana
5784	Ty-1	SRR3459537	9926565	992656500	SAMN04910615	SRX1734493	PRJNA319904	3702	Arabidopsis thaliana
5784	Ty-1	SRR3459538	4000000	400000000	SAMN04910615	SRX1734493	PRJNA319904	3702	Arabidopsis thaliana
5784	Ty-1	SRR3459539	4000000	400000000	SAMN04910615	SRX1734493	PRJNA319904	3702	Arabidopsis thaliana
5784	Ty-1	SRR3459540	2430867	243086700	SAMN04910615	SRX1734493	PRJNA319904	3702	Arabidopsis thaliana
5784	Ty-1	SRR3459541	4000000	400000000	SAMN04910615	SRX1734493	PRJNA319904	3702	Arabidopsis thaliana
5784	Ty-1	SRR3459542	4000000	400000000	SAMN04910615	SRX1734493	PRJNA319904	3702	Arabidopsis thaliana
5784	Ty-1	SRR3459543	3380842	338084200	SAMN04910615	SRX1734493	PRJNA319904	3702	Arabidopsis thaliana
5798	UKID93	SRR3459544	9754532	975453200	SAMN04910616	SRX1734494	PRJNA319904	3702	Arabidopsis thaliana
5798	UKID93	SRR3459545	9035532	903553200	SAMN04910616	SRX1734494	PRJNA319904	3702	Arabidopsis thaliana
5798	UKID93	SRR3459546	4000000	400000000	SAMN04910616	SRX1734494	PRJNA319904	3702	Arabidopsis thaliana
5798	UKID93	SRR3459547	4000000	400000000	SAMN04910616	SRX1734494	PRJNA319904	3702	Arabidopsis thaliana
5798	UKID93	SRR3459548	1474444	147444400	SAMN04910616	SRX1734494	PRJNA319904	3702	Arabidopsis thaliana
5798	UKID93	SRR3459549	4000000	400000000	SAMN04910616	SRX1734494	PRJNA319904	3702	Arabidopsis thaliana
5798	UKID93	SRR3459550	4000000	400000000	SAMN04910616	SRX1734494	PRJNA319904	3702	Arabidopsis thaliana
5798	UKID93	SRR3459551	2308786	230878600	SAMN04910616	SRX1734494	PRJNA319904	3702	Arabidopsis thaliana
5800	UKID96	SRR3459552	9706865	970686500	SAMN04910617	SRX1734495	PRJNA319904	3702	Arabidopsis thaliana
5800	UKID96	SRR3459553	9000330	900033000	SAMN04910617	SRX1734495	PRJNA319904	3702	Arabidopsis thaliana
5800	UKID96	SRR3459554	4000000	400000000	SAMN04910617	SRX1734495	PRJNA319904	3702	Arabidopsis thaliana
5800	UKID96	SRR3459555	4000000	400000000	SAMN04910617	SRX1734495	PRJNA319904	3702	Arabidopsis thaliana
5800	UKID96	SRR3459556	1436607	143660700	SAMN04910617	SRX1734495	PRJNA319904	3702	Arabidopsis thaliana
5800	UKID96	SRR3459557	4000000	400000000	SAMN04910617	SRX1734495	PRJNA319904	3702	Arabidopsis thaliana
5800	UKID96	SRR3459558	4000000	400000000	SAMN04910617	SRX1734495	PRJNA319904	3702	Arabidopsis thaliana
5800	UKID96	SRR3459559	2289004	228900400	SAMN04910617	SRX1734495	PRJNA319904	3702	Arabidopsis thaliana
5811	UKID107	SRR3459560	5813039	581303900	SAMN04910618	SRX1734496	PRJNA319904	3702	Arabidopsis thaliana
5811	UKID107	SRR3459561	5413161	541316100	SAMN04910618	SRX1734496	PRJNA319904	3702	Arabidopsis thaliana
5811	UKID107	SRR3459562	4000000	400000000	SAMN04910618	SRX1734496	PRJNA319904	3702	Arabidopsis thaliana
5811	UKID107	SRR3459563	1613566	161356600	SAMN04910618	SRX1734496	PRJNA319904	3702	Arabidopsis thaliana
5811	UKID107	SRR3459564	4000000	400000000	SAMN04910618	SRX1734496	PRJNA319904	3702	Arabidopsis thaliana
5811	UKID107	SRR3459565	2134835	213483500	SAMN04910618	SRX1734496	PRJNA319904	3702	Arabidopsis thaliana
5811	UKID107	SRR3459566	4000000	400000000	SAMN04910618	SRX1734496	PRJNA319904	3702	Arabidopsis thaliana
5811	UKID107	SRR3459567	3798910	379891000	SAMN04910618	SRX1734496	PRJNA319904	3702	Arabidopsis thaliana
5822	UKID116	SRR3459574	4000000	400000000	SAMN04910620	SRX1734498	PRJNA319904	3702	Arabidopsis thaliana
5822	UKID116	SRR3459575	4000000	400000000	SAMN04910620	SRX1734498	PRJNA319904	3702	Arabidopsis thaliana
5822	UKID116	SRR3459576	4000000	400000000	SAMN04910620	SRX1734498	PRJNA319904	3702	Arabidopsis thaliana
5822	UKID116	SRR3459577	2008057	200805700	SAMN04910620	SRX1734498	PRJNA319904	3702	Arabidopsis thaliana
5822	UKID116	SRR3459578	4000000	400000000	SAMN04910620	SRX1734498	PRJNA319904	3702	Arabidopsis thaliana
5822	UKID116	SRR3459579	4000000	400000000	SAMN04910620	SRX1734498	PRJNA319904	3702	Arabidopsis thaliana
5822	UKID116	SRR3459580	711097	71109700	SAMN04910620	SRX1734498	PRJNA319904	3702	Arabidopsis thaliana
5822	UKID116	SRR3459581	4000000	400000000	SAMN04910620	SRX1734498	PRJNA319904	3702	Arabidopsis thaliana
5822	UKID116	SRR3459582	3781390	378139000	SAMN04910620	SRX1734498	PRJNA319904	3702	Arabidopsis thaliana
5822	UKID116	SRR3459583	4000000	400000000	SAMN04910620	SRX1734498	PRJNA319904	3702	Arabidopsis thaliana
5822	UKID116	SRR3459584	4000000	400000000	SAMN04910620	SRX1734498	PRJNA319904	3702	Arabidopsis thaliana
5822	UKID116	SRR3459585	739550	73955000	SAMN04910620	SRX1734498	PRJNA319904	3702	Arabidopsis thaliana
5822	UKID116	SRR3459586	4000000	400000000	SAMN04910620	SRX1734498	PRJNA319904	3702	Arabidopsis thaliana
5822	UKID116	SRR3459587	4000000	400000000	SAMN04910620	SRX1734498	PRJNA319904	3702	Arabidopsis thaliana
5822	UKID116	SRR3459588	792588	79258800	SAMN04910620	SRX1734498	PRJNA319904	3702	Arabidopsis thaliana
5831	App1-14	SRR3459589	4000000	400000000	SAMN04910621	SRX1734499	PRJNA319904	3702	Arabidopsis thaliana
5831	App1-14	SRR3459590	3003597	300359700	SAMN04910621	SRX1734499	PRJNA319904	3702	Arabidopsis thaliana
5831	App1-14	SRR3459591	4000000	400000000	SAMN04910621	SRX1734499	PRJNA319904	3702	Arabidopsis thaliana
5831	App1-14	SRR3459592	4000000	400000000	SAMN04910621	SRX1734499	PRJNA319904	3702	Arabidopsis thaliana
5831	App1-14	SRR3459593	165939	16593900	SAMN04910621	SRX1734499	PRJNA319904	3702	Arabidopsis thaliana
5837	Bor-1	SRR3459594	4000000	400000000	SAMN04910622	SRX1734500	PRJNA319904	3702	Arabidopsis thaliana
5837	Bor-1	SRR3459595	2780459	278045900	SAMN04910622	SRX1734500	PRJNA319904	3702	Arabidopsis thaliana
5837	Bor-1	SRR3459596	3269485	326948500	SAMN04910622	SRX1734500	PRJNA319904	3702	Arabidopsis thaliana
5837	Bor-1	SRR3459597	4000000	400000000	SAMN04910622	SRX1734500	PRJNA319904	3702	Arabidopsis thaliana
5837	Bor-1	SRR3459598	3955755	395575500	SAMN04910622	SRX1734500	PRJNA319904	3702	Arabidopsis thaliana
5837	Bor-1	SRR3459599	4000000	400000000	SAMN04910622	SRX1734500	PRJNA319904	3702	Arabidopsis thaliana
5837	Bor-1	SRR3459600	2458316	245831600	SAMN04910622	SRX1734500	PRJNA319904	3702	Arabidopsis thaliana
5837	Bor-1	SRR3459601	4000000	400000000	SAMN04910622	SRX1734500	PRJNA319904	3702	Arabidopsis thaliana
5837	Bor-1	SRR3459602	999328	99932800	SAMN04910622	SRX1734500	PRJNA319904	3702	Arabidopsis thaliana
5837	Bor-1	SRR3459603	4000000	400000000	SAMN04910622	SRX1734500	PRJNA319904	3702	Arabidopsis thaliana
5837	Bor-1	SRR3459604	4000000	400000000	SAMN04910622	SRX1734500	PRJNA319904	3702	Arabidopsis thaliana
5837	Bor-1	SRR3459605	1103143	110314300	SAMN04910622	SRX1734500	PRJNA319904	3702	Arabidopsis thaliana
5837	Bor-1	SRR3459606	4000000	400000000	SAMN04910622	SRX1734500	PRJNA319904	3702	Arabidopsis thaliana
5837	Bor-1	SRR3459607	3784369	378436900	SAMN04910622	SRX1734500	PRJNA319904	3702	Arabidopsis thaliana
5837	Bor-1	SRR3459608	4000000	400000000	SAMN04910622	SRX1734500	PRJNA319904	3702	Arabidopsis thaliana
5860	Dra-3	SRR3459609	4000000	400000000	SAMN04910623	SRX1734501	PRJNA319904	3702	Arabidopsis thaliana
5860	Dra-3	SRR3459610	2838976	283897600	SAMN04910623	SRX1734501	PRJNA319904	3702	Arabidopsis thaliana
5860	Dra-3	SRR3459611	2518068	251806800	SAMN04910623	SRX1734501	PRJNA319904	3702	Arabidopsis thaliana
5860	Dra-3	SRR3459612	4000000	400000000	SAMN04910623	SRX1734501	PRJNA319904	3702	Arabidopsis thaliana
5860	Dra-3	SRR3459613	2757502	275750200	SAMN04910623	SRX1734501	PRJNA319904	3702	Arabidopsis thaliana
5860	Dra-3	SRR3459614	4000000	400000000	SAMN04910623	SRX1734501	PRJNA319904	3702	Arabidopsis thaliana
5860	Dra-3	SRR3459615	3909015	390901500	SAMN04910623	SRX1734501	PRJNA319904	3702	Arabidopsis thaliana
5860	Dra-3	SRR3459616	4000000	400000000	SAMN04910623	SRX1734501	PRJNA319904	3702	Arabidopsis thaliana
5860	Dra-3	SRR3459617	3016294	301629400	SAMN04910623	SRX1734501	PRJNA319904	3702	Arabidopsis thaliana
5874	DraII-6	SRR3459618	4000000	400000000	SAMN04910624	SRX1734502	PRJNA319904	3702	Arabidopsis thaliana
5874	DraII-6	SRR3459619	1581566	158156600	SAMN04910624	SRX1734502	PRJNA319904	3702	Arabidopsis thaliana
5874	DraII-6	SRR3459620	4000000	400000000	SAMN04910624	SRX1734502	PRJNA319904	3702	Arabidopsis thaliana
5874	DraII-6	SRR3459621	4000000	400000000	SAMN04910624	SRX1734502	PRJNA319904	3702	Arabidopsis thaliana
5874	DraII-6	SRR3459622	2776869	277686900	SAMN04910624	SRX1734502	PRJNA319904	3702	Arabidopsis thaliana
5874	DraII-6	SRR3459623	4000000	400000000	SAMN04910624	SRX1734502	PRJNA319904	3702	Arabidopsis thaliana
5874	DraII-6	SRR3459624	4000000	400000000	SAMN04910624	SRX1734502	PRJNA319904	3702	Arabidopsis thaliana
5874	DraII-6	SRR3459625	1263598	126359800	SAMN04910624	SRX1734502	PRJNA319904	3702	Arabidopsis thaliana
5874	DraII-6	SRR3459626	4000000	400000000	SAMN04910624	SRX1734502	PRJNA319904	3702	Arabidopsis thaliana
5874	DraII-6	SRR3459627	4000000	400000000	SAMN04910624	SRX1734502	PRJNA319904	3702	Arabidopsis thaliana
5874	DraII-6	SRR3459628	394201	39420100	SAMN04910624	SRX1734502	PRJNA319904	3702	Arabidopsis thaliana
5874	DraII-6	SRR3459629	4000000	400000000	SAMN04910624	SRX1734502	PRJNA319904	3702	Arabidopsis thaliana
5874	DraII-6	SRR3459630	4000000	400000000	SAMN04910624	SRX1734502	PRJNA319904	3702	Arabidopsis thaliana
5874	DraII-6	SRR3459631	1490637	149063700	SAMN04910624	SRX1734502	PRJNA319904	3702	Arabidopsis thaliana
5874	DraII-6	SRR3459632	4000000	400000000	SAMN04910624	SRX1734502	PRJNA319904	3702	Arabidopsis thaliana
5874	DraII-6	SRR3459633	4000000	400000000	SAMN04910624	SRX1734502	PRJNA319904	3702	Arabidopsis thaliana
5890	DraIV 1-8	SRR3459634	4000000	400000000	SAMN04910625	SRX1734503	PRJNA319904	3702	Arabidopsis thaliana
5890	DraIV 1-8	SRR3459635	1301744	130174400	SAMN04910625	SRX1734503	PRJNA319904	3702	Arabidopsis thaliana
5890	DraIV 1-8	SRR3459636	4000000	400000000	SAMN04910625	SRX1734503	PRJNA319904	3702	Arabidopsis thaliana
5890	DraIV 1-8	SRR3459637	4000000	400000000	SAMN04910625	SRX1734503	PRJNA319904	3702	Arabidopsis thaliana
5890	DraIV 1-8	SRR3459638	2496947	249694700	SAMN04910625	SRX1734503	PRJNA319904	3702	Arabidopsis thaliana
5890	DraIV 1-8	SRR3459639	4000000	400000000	SAMN04910625	SRX1734503	PRJNA319904	3702	Arabidopsis thaliana
5890	DraIV 1-8	SRR3459640	4000000	400000000	SAMN04910625	SRX1734503	PRJNA319904	3702	Arabidopsis thaliana
5890	DraIV 1-8	SRR3459641	1046845	104684500	SAMN04910625	SRX1734503	PRJNA319904	3702	Arabidopsis thaliana
5890	DraIV 1-8	SRR3459642	4000000	400000000	SAMN04910625	SRX1734503	PRJNA319904	3702	Arabidopsis thaliana
5890	DraIV 1-8	SRR3459643	4000000	400000000	SAMN04910625	SRX1734503	PRJNA319904	3702	Arabidopsis thaliana
5890	DraIV 1-8	SRR3459644	247474	24747400	SAMN04910625	SRX1734503	PRJNA319904	3702	Arabidopsis thaliana
5890	DraIV 1-8	SRR3459645	4000000	400000000	SAMN04910625	SRX1734503	PRJNA319904	3702	Arabidopsis thaliana
5890	DraIV 1-8	SRR3459646	4000000	400000000	SAMN04910625	SRX1734503	PRJNA319904	3702	Arabidopsis thaliana
5890	DraIV 1-8	SRR3459647	1212190	121219000	SAMN04910625	SRX1734503	PRJNA319904	3702	Arabidopsis thaliana
5890	DraIV 1-8	SRR3459648	4000000	400000000	SAMN04910625	SRX1734503	PRJNA319904	3702	Arabidopsis thaliana
5890	DraIV 1-8	SRR3459649	4000000	400000000	SAMN04910625	SRX1734503	PRJNA319904	3702	Arabidopsis thaliana
5893	DraIV 1-11	SRR3459650	16661971	1666197100	SAMN04910626	SRX1734504	PRJNA319904	3702	Arabidopsis thaliana
5893	DraIV 1-11	SRR3459651	4000000	400000000	SAMN04910626	SRX1734504	PRJNA319904	3702	Arabidopsis thaliana
5893	DraIV 1-11	SRR3459652	1313594	131359400	SAMN04910626	SRX1734504	PRJNA319904	3702	Arabidopsis thaliana
5893	DraIV 1-11	SRR3459653	4000000	400000000	SAMN04910626	SRX1734504	PRJNA319904	3702	Arabidopsis thaliana
5893	DraIV 1-11	SRR3459654	1809274	180927400	SAMN04910626	SRX1734504	PRJNA319904	3702	Arabidopsis thaliana
5907	DraIV 2-9	SRR3459655	17500450	1750045000	SAMN04910627	SRX1734505	PRJNA319904	3702	Arabidopsis thaliana
5921	DraIV 3-7	SRR3459656	22033526	2203352600	SAMN04910628	SRX1734506	PRJNA319904	3702	Arabidopsis thaliana
5921	DraIV 3-7	SRR3459657	4000000	400000000	SAMN04910628	SRX1734506	PRJNA319904	3702	Arabidopsis thaliana
5921	DraIV 3-7	SRR3459658	1168327	116832700	SAMN04910628	SRX1734506	PRJNA319904	3702	Arabidopsis thaliana
5921	DraIV 3-7	SRR3459659	4000000	400000000	SAMN04910628	SRX1734506	PRJNA319904	3702	Arabidopsis thaliana
5921	DraIV 3-7	SRR3459660	1616306	161630600	SAMN04910628	SRX1734506	PRJNA319904	3702	Arabidopsis thaliana
5950	DraIV 5-12	SRR3459661	24377507	2462128207	SAMN04910629	SRX1734507	PRJNA319904	3702	Arabidopsis thaliana
5950	DraIV 5-12	SRR3459662	4000000	400000000	SAMN04910629	SRX1734507	PRJNA319904	3702	Arabidopsis thaliana
5950	DraIV 5-12	SRR3459663	2772892	277289200	SAMN04910629	SRX1734507	PRJNA319904	3702	Arabidopsis thaliana
5950	DraIV 5-12	SRR3459664	3566769	356676900	SAMN04910629	SRX1734507	PRJNA319904	3702	Arabidopsis thaliana
5950	DraIV 5-12	SRR3459665	4000000	400000000	SAMN04910629	SRX1734507	PRJNA319904	3702	Arabidopsis thaliana
5950	DraIV 5-12	SRR3459666	3418057	341805700	SAMN04910629	SRX1734507	PRJNA319904	3702	Arabidopsis thaliana
5950	DraIV 5-12	SRR3459667	4000000	400000000	SAMN04910629	SRX1734507	PRJNA319904	3702	Arabidopsis thaliana
5950	DraIV 5-12	SRR3459668	2964237	296423700	SAMN04910629	SRX1734507	PRJNA319904	3702	Arabidopsis thaliana
5984	DraIV 6-13	SRR3459669	31378698	3169248498	SAMN04910630	SRX1734508	PRJNA319904	3702	Arabidopsis thaliana
5984	DraIV 6-13	SRR3459670	72045	7204500	SAMN04910630	SRX1734508	PRJNA319904	3702	Arabidopsis thaliana
5984	DraIV 6-13	SRR3459671	4000000	400000000	SAMN04910630	SRX1734508	PRJNA319904	3702	Arabidopsis thaliana
5984	DraIV 6-13	SRR3459672	4000000	400000000	SAMN04910630	SRX1734508	PRJNA319904	3702	Arabidopsis thaliana
5984	DraIV 6-13	SRR3459673	1421211	142121100	SAMN04910630	SRX1734508	PRJNA319904	3702	Arabidopsis thaliana
5984	DraIV 6-13	SRR3459674	4000000	400000000	SAMN04910630	SRX1734508	PRJNA319904	3702	Arabidopsis thaliana
5984	DraIV 6-13	SRR3459675	4000000	400000000	SAMN04910630	SRX1734508	PRJNA319904	3702	Arabidopsis thaliana
5984	DraIV 6-13	SRR3459676	1464390	146439000	SAMN04910630	SRX1734508	PRJNA319904	3702	Arabidopsis thaliana
5984	DraIV 6-13	SRR3459677	4000000	400000000	SAMN04910630	SRX1734508	PRJNA319904	3702	Arabidopsis thaliana
5984	DraIV 6-13	SRR3459678	4000000	400000000	SAMN04910630	SRX1734508	PRJNA319904	3702	Arabidopsis thaliana
5993	DraIV 6-22	SRR3459679	33733628	3373362800	SAMN04910634	SRX1734509	PRJNA319904	3702	Arabidopsis thaliana
5993	DraIV 6-22	SRR3459680	693585	70052085	SAMN04910634	SRX1734509	PRJNA319904	3702	Arabidopsis thaliana
5993	DraIV 6-22	SRR3459681	4000000	404000000	SAMN04910634	SRX1734509	PRJNA319904	3702	Arabidopsis thaliana
5993	DraIV 6-22	SRR3459682	4000000	404000000	SAMN04910634	SRX1734509	PRJNA319904	3702	Arabidopsis thaliana
5993	DraIV 6-22	SRR3459683	726408	73367208	SAMN04910634	SRX1734509	PRJNA319904	3702	Arabidopsis thaliana
5993	DraIV 6-22	SRR3459684	4000000	400000000	SAMN04910634	SRX1734509	PRJNA319904	3702	Arabidopsis thaliana
5993	DraIV 6-22	SRR3459685	4000000	400000000	SAMN04910634	SRX1734509	PRJNA319904	3702	Arabidopsis thaliana
5993	DraIV 6-22	SRR3459686	117885	11788500	SAMN04910634	SRX1734509	PRJNA319904	3702	Arabidopsis thaliana
5993	DraIV 6-22	SRR3459687	4000000	404000000	SAMN04910634	SRX1734509	PRJNA319904	3702	Arabidopsis thaliana
5993	DraIV 6-22	SRR3459688	4000000	404000000	SAMN04910634	SRX1734509	PRJNA319904	3702	Arabidopsis thaliana
5993	DraIV 6-22	SRR3459689	1026755	103702255	SAMN04910634	SRX1734509	PRJNA319904	3702	Arabidopsis thaliana
5993	DraIV 6-22	SRR3459690	4000000	404000000	SAMN04910634	SRX1734509	PRJNA319904	3702	Arabidopsis thaliana
5993	DraIV 6-22	SRR3459691	4000000	404000000	SAMN04910634	SRX1734509	PRJNA319904	3702	Arabidopsis thaliana
6008	Duk	SRR3459692	24540590	2454059000	SAMN04910635	SRX1734510	PRJNA319904	3702	Arabidopsis thaliana
6008	Duk	SRR3459693	4000000	400000000	SAMN04910635	SRX1734510	PRJNA319904	3702	Arabidopsis thaliana
6008	Duk	SRR3459694	4000000	400000000	SAMN04910635	SRX1734510	PRJNA319904	3702	Arabidopsis thaliana
6008	Duk	SRR3459695	832520	83252000	SAMN04910635	SRX1734510	PRJNA319904	3702	Arabidopsis thaliana
6008	Duk	SRR3459696	4000000	400000000	SAMN04910635	SRX1734510	PRJNA319904	3702	Arabidopsis thaliana
6008	Duk	SRR3459697	4000000	400000000	SAMN04910635	SRX1734510	PRJNA319904	3702	Arabidopsis thaliana
6008	Duk	SRR3459698	529393	52939300	SAMN04910635	SRX1734510	PRJNA319904	3702	Arabidopsis thaliana
6008	Duk	SRR3459699	4000000	400000000	SAMN04910635	SRX1734510	PRJNA319904	3702	Arabidopsis thaliana
6008	Duk	SRR3459700	428462	42846200	SAMN04910635	SRX1734510	PRJNA319904	3702	Arabidopsis thaliana
6008	Duk	SRR3459701	4000000	400000000	SAMN04910635	SRX1734510	PRJNA319904	3702	Arabidopsis thaliana
6008	Duk	SRR3459702	4000000	400000000	SAMN04910635	SRX1734510	PRJNA319904	3702	Arabidopsis thaliana
6008	Duk	SRR3459703	1438453	143845300	SAMN04910635	SRX1734510	PRJNA319904	3702	Arabidopsis thaliana
6009	Eden-1	SRR3459704	4000000	400000000	SAMN04910636	SRX1734511	PRJNA319904	3702	Arabidopsis thaliana
6009	Eden-1	SRR3459705	4000000	400000000	SAMN04910636	SRX1734511	PRJNA319904	3702	Arabidopsis thaliana
6009	Eden-1	SRR3459706	278711	27871100	SAMN04910636	SRX1734511	PRJNA319904	3702	Arabidopsis thaliana
6009	Eden-1	SRR3459707	1253193	125319300	SAMN04910636	SRX1734511	PRJNA319904	3702	Arabidopsis thaliana
6009	Eden-1	SRR3459708	4000000	400000000	SAMN04910636	SRX1734511	PRJNA319904	3702	Arabidopsis thaliana
6009	Eden-1	SRR3459709	4000000	400000000	SAMN04910636	SRX1734511	PRJNA319904	3702	Arabidopsis thaliana
6009	Eden-1	SRR3459710	230736	23073600	SAMN04910636	SRX1734511	PRJNA319904	3702	Arabidopsis thaliana
6009	Eden-1	SRR3459711	4000000	400000000	SAMN04910636	SRX1734511	PRJNA319904	3702	Arabidopsis thaliana
6009	Eden-1	SRR3459712	4000000	400000000	SAMN04910636	SRX1734511	PRJNA319904	3702	Arabidopsis thaliana
6009	Eden-1	SRR3459713	208530	20853000	SAMN04910636	SRX1734511	PRJNA319904	3702	Arabidopsis thaliana
6009	Eden-1	SRR3459714	4000000	400000000	SAMN04910636	SRX1734511	PRJNA319904	3702	Arabidopsis thaliana
6017	Eds-9	SRR3459715	4000000	400000000	SAMN04910631	SRX1734512	PRJNA319904	3702	Arabidopsis thaliana
6017	Eds-9	SRR3459716	3077579	307757900	SAMN04910631	SRX1734512	PRJNA319904	3702	Arabidopsis thaliana
6017	Eds-9	SRR3459717	4000000	400000000	SAMN04910631	SRX1734512	PRJNA319904	3702	Arabidopsis thaliana
6017	Eds-9	SRR3459718	3444574	344457400	SAMN04910631	SRX1734512	PRJNA319904	3702	Arabidopsis thaliana
6017	Eds-9	SRR3459719	4000000	400000000	SAMN04910631	SRX1734512	PRJNA319904	3702	Arabidopsis thaliana
6017	Eds-9	SRR3459720	3453221	345322100	SAMN04910631	SRX1734512	PRJNA319904	3702	Arabidopsis thaliana
6017	Eds-9	SRR3459721	4000000	400000000	SAMN04910631	SRX1734512	PRJNA319904	3702	Arabidopsis thaliana
6017	Eds-9	SRR3459722	2815063	281506300	SAMN04910631	SRX1734512	PRJNA319904	3702	Arabidopsis thaliana
6020	Fja1-5	SRR3459723	4000000	400000000	SAMN04910632	SRX1734513	PRJNA319904	3702	Arabidopsis thaliana
6020	Fja1-5	SRR3459724	1763311	176331100	SAMN04910632	SRX1734513	PRJNA319904	3702	Arabidopsis thaliana
6020	Fja1-5	SRR3459725	4000000	400000000	SAMN04910632	SRX1734513	PRJNA319904	3702	Arabidopsis thaliana
6020	Fja1-5	SRR3459726	197226	19722600	SAMN04910632	SRX1734513	PRJNA319904	3702	Arabidopsis thaliana
6020	Fja1-5	SRR3459727	4000000	400000000	SAMN04910632	SRX1734513	PRJNA319904	3702	Arabidopsis thaliana
6020	Fja1-5	SRR3459728	2449853	244985300	SAMN04910632	SRX1734513	PRJNA319904	3702	Arabidopsis thaliana
6020	Fja1-5	SRR3459729	4000000	400000000	SAMN04910632	SRX1734513	PRJNA319904	3702	Arabidopsis thaliana
6020	Fja1-5	SRR3459730	2045933	204593300	SAMN04910632	SRX1734513	PRJNA319904	3702	Arabidopsis thaliana
6020	Fja1-5	SRR3459731	315832	31583200	SAMN04910632	SRX1734513	PRJNA319904	3702	Arabidopsis thaliana
6020	Fja1-5	SRR3459732	4000000	400000000	SAMN04910632	SRX1734513	PRJNA319904	3702	Arabidopsis thaliana
6020	Fja1-5	SRR3459733	530413	53041300	SAMN04910632	SRX1734513	PRJNA319904	3702	Arabidopsis thaliana
6020	Fja1-5	SRR3459734	4000000	400000000	SAMN04910632	SRX1734513	PRJNA319904	3702	Arabidopsis thaliana
6020	Fja1-5	SRR3459735	542852	54285200	SAMN04910632	SRX1734513	PRJNA319904	3702	Arabidopsis thaliana
6020	Fja1-5	SRR3459736	4000000	400000000	SAMN04910632	SRX1734513	PRJNA319904	3702	Arabidopsis thaliana
6020	Fja1-5	SRR3459737	182400	18240000	SAMN04910632	SRX1734513	PRJNA319904	3702	Arabidopsis thaliana
6020	Fja1-5	SRR3459738	4000000	400000000	SAMN04910632	SRX1734513	PRJNA319904	3702	Arabidopsis thaliana
6024	Fly2-2	SRR3459739	4000000	400000000	SAMN04910633	SRX1734514	PRJNA319904	3702	Arabidopsis thaliana
6024	Fly2-2	SRR3459740	1046837	104683700	SAMN04910633	SRX1734514	PRJNA319904	3702	Arabidopsis thaliana
6024	Fly2-2	SRR3459741	4000000	400000000	SAMN04910633	SRX1734514	PRJNA319904	3702	Arabidopsis thaliana
6024	Fly2-2	SRR3459742	3822609	382260900	SAMN04910633	SRX1734514	PRJNA319904	3702	Arabidopsis thaliana
6024	Fly2-2	SRR3459743	4000000	400000000	SAMN04910633	SRX1734514	PRJNA319904	3702	Arabidopsis thaliana
6024	Fly2-2	SRR3459744	3675229	367522900	SAMN04910633	SRX1734514	PRJNA319904	3702	Arabidopsis thaliana
6024	Fly2-2	SRR3459745	4000000	400000000	SAMN04910633	SRX1734514	PRJNA319904	3702	Arabidopsis thaliana
6024	Fly2-2	SRR3459746	3749234	374923400	SAMN04910633	SRX1734514	PRJNA319904	3702	Arabidopsis thaliana
6025	Gro-3	SRR3459747	4000000	400000000	SAMN04910637	SRX1734515	PRJNA319904	3702	Arabidopsis thaliana
6025	Gro-3	SRR3459748	3556748	355674800	SAMN04910637	SRX1734515	PRJNA319904	3702	Arabidopsis thaliana
6025	Gro-3	SRR3459749	4000000	400000000	SAMN04910637	SRX1734515	PRJNA319904	3702	Arabidopsis thaliana
6025	Gro-3	SRR3459750	3959013	395901300	SAMN04910637	SRX1734515	PRJNA319904	3702	Arabidopsis thaliana
6025	Gro-3	SRR3459751	4000000	400000000	SAMN04910637	SRX1734515	PRJNA319904	3702	Arabidopsis thaliana
6025	Gro-3	SRR3459752	3971863	397186300	SAMN04910637	SRX1734515	PRJNA319904	3702	Arabidopsis thaliana
6025	Gro-3	SRR3459753	4000000	400000000	SAMN04910637	SRX1734515	PRJNA319904	3702	Arabidopsis thaliana
6025	Gro-3	SRR3459754	3298852	329885200	SAMN04910637	SRX1734515	PRJNA319904	3702	Arabidopsis thaliana
6038	Hov3-5	SRR3459755	4000000	400000000	SAMN04910638	SRX1734516	PRJNA319904	3702	Arabidopsis thaliana
6038	Hov3-5	SRR3459756	2534617	253461700	SAMN04910638	SRX1734516	PRJNA319904	3702	Arabidopsis thaliana
6038	Hov3-5	SRR3459757	4000000	400000000	SAMN04910638	SRX1734516	PRJNA319904	3702	Arabidopsis thaliana
6038	Hov3-5	SRR3459758	2841623	284162300	SAMN04910638	SRX1734516	PRJNA319904	3702	Arabidopsis thaliana
6038	Hov3-5	SRR3459759	4000000	400000000	SAMN04910638	SRX1734516	PRJNA319904	3702	Arabidopsis thaliana
6038	Hov3-5	SRR3459760	2905092	290509200	SAMN04910638	SRX1734516	PRJNA319904	3702	Arabidopsis thaliana
6038	Hov3-5	SRR3459761	4000000	400000000	SAMN04910638	SRX1734516	PRJNA319904	3702	Arabidopsis thaliana
6038	Hov3-5	SRR3459762	2334093	233409300	SAMN04910638	SRX1734516	PRJNA319904	3702	Arabidopsis thaliana
6041	Lis-3	SRR3459763	4000000	400000000	SAMN04910639	SRX1734517	PRJNA319904	3702	Arabidopsis thaliana
6041	Lis-3	SRR3459764	3552069	355206900	SAMN04910639	SRX1734517	PRJNA319904	3702	Arabidopsis thaliana
6041	Lis-3	SRR3459765	4000000	400000000	SAMN04910639	SRX1734517	PRJNA319904	3702	Arabidopsis thaliana
6041	Lis-3	SRR3459766	3923629	392362900	SAMN04910639	SRX1734517	PRJNA319904	3702	Arabidopsis thaliana
6041	Lis-3	SRR3459767	4000000	400000000	SAMN04910639	SRX1734517	PRJNA319904	3702	Arabidopsis thaliana
6041	Lis-3	SRR3459768	3958809	395880900	SAMN04910639	SRX1734517	PRJNA319904	3702	Arabidopsis thaliana
6041	Lis-3	SRR3459769	4000000	400000000	SAMN04910639	SRX1734517	PRJNA319904	3702	Arabidopsis thaliana
6041	Lis-3	SRR3459770	3296312	329631200	SAMN04910639	SRX1734517	PRJNA319904	3702	Arabidopsis thaliana
6064	Nyl-2	SRR3459771	4000000	400000000	SAMN04910340	SRX1734518	PRJNA319904	3702	Arabidopsis thaliana
6064	Nyl-2	SRR3459772	3141265	314126500	SAMN04910340	SRX1734518	PRJNA319904	3702	Arabidopsis thaliana
6064	Nyl-2	SRR3459773	3999833	399983300	SAMN04910340	SRX1734518	PRJNA319904	3702	Arabidopsis thaliana
6064	Nyl-2	SRR3459774	4000000	400000000	SAMN04910340	SRX1734518	PRJNA319904	3702	Arabidopsis thaliana
6064	Nyl-2	SRR3459775	4000000	400000000	SAMN04910340	SRX1734518	PRJNA319904	3702	Arabidopsis thaliana
6064	Nyl-2	SRR3459776	86826	8682600	SAMN04910340	SRX1734518	PRJNA319904	3702	Arabidopsis thaliana
6064	Nyl-2	SRR3459777	4000000	400000000	SAMN04910340	SRX1734518	PRJNA319904	3702	Arabidopsis thaliana
6064	Nyl-2	SRR3459778	2762314	276231400	SAMN04910340	SRX1734518	PRJNA319904	3702	Arabidopsis thaliana
6086	Sr:3	SRR3459779	4000000	400000000	SAMN04910341	SRX1734519	PRJNA319904	3702	Arabidopsis thaliana
6086	Sr:3	SRR3459780	681985	68198500	SAMN04910341	SRX1734519	PRJNA319904	3702	Arabidopsis thaliana
6086	Sr:3	SRR3459781	4000000	400000000	SAMN04910341	SRX1734519	PRJNA319904	3702	Arabidopsis thaliana
6086	Sr:3	SRR3459782	3464378	346437800	SAMN04910341	SRX1734519	PRJNA319904	3702	Arabidopsis thaliana
6086	Sr:3	SRR3459783	4000000	400000000	SAMN04910341	SRX1734519	PRJNA319904	3702	Arabidopsis thaliana
6086	Sr:3	SRR3459784	3374437	337443700	SAMN04910341	SRX1734519	PRJNA319904	3702	Arabidopsis thaliana
6086	Sr:3	SRR3459785	4000000	400000000	SAMN04910341	SRX1734519	PRJNA319904	3702	Arabidopsis thaliana
6086	Sr:3	SRR3459786	3457562	345756200	SAMN04910341	SRX1734519	PRJNA319904	3702	Arabidopsis thaliana
6097	T1070	SRR3459787	3760873	376087300	SAMN04910342	SRX1734520	PRJNA319904	3702	Arabidopsis thaliana
6097	T1070	SRR3459788	3177047	317704700	SAMN04910342	SRX1734520	PRJNA319904	3702	Arabidopsis thaliana
6097	T1070	SRR3459789	4000000	400000000	SAMN04910342	SRX1734520	PRJNA319904	3702	Arabidopsis thaliana
6097	T1070	SRR3459790	4000000	400000000	SAMN04910342	SRX1734520	PRJNA319904	3702	Arabidopsis thaliana
6097	T1070	SRR3459791	877606	87760600	SAMN04910342	SRX1734520	PRJNA319904	3702	Arabidopsis thaliana
6097	T1070	SRR3459792	4000000	400000000	SAMN04910342	SRX1734520	PRJNA319904	3702	Arabidopsis thaliana
6097	T1070	SRR3459793	3835343	383534300	SAMN04910342	SRX1734520	PRJNA319904	3702	Arabidopsis thaliana
6099	T1090	SRR3459794	4000000	400000000	SAMN04910343	SRX1734521	PRJNA319904	3702	Arabidopsis thaliana
6099	T1090	SRR3459795	1780690	178069000	SAMN04910343	SRX1734521	PRJNA319904	3702	Arabidopsis thaliana
6099	T1090	SRR3459796	4000000	400000000	SAMN04910343	SRX1734521	PRJNA319904	3702	Arabidopsis thaliana
6099	T1090	SRR3459797	2652185	265218500	SAMN04910343	SRX1734521	PRJNA319904	3702	Arabidopsis thaliana
6106	T460	SRR3459798	4000000	400000000	SAMN04910344	SRX1734522	PRJNA319904	3702	Arabidopsis thaliana
6106	T460	SRR3459799	3570927	357092700	SAMN04910344	SRX1734522	PRJNA319904	3702	Arabidopsis thaliana
6106	T460	SRR3459800	4000000	400000000	SAMN04910344	SRX1734522	PRJNA319904	3702	Arabidopsis thaliana
6106	T460	SRR3459801	3564706	356470600	SAMN04910344	SRX1734522	PRJNA319904	3702	Arabidopsis thaliana
6106	T460	SRR3459802	4000000	400000000	SAMN04910344	SRX1734522	PRJNA319904	3702	Arabidopsis thaliana
6106	T460	SRR3459803	4000000	400000000	SAMN04910344	SRX1734522	PRJNA319904	3702	Arabidopsis thaliana
6106	T460	SRR3459804	372756	37275600	SAMN04910344	SRX1734522	PRJNA319904	3702	Arabidopsis thaliana
6106	T460	SRR3459805	4000000	400000000	SAMN04910344	SRX1734522	PRJNA319904	3702	Arabidopsis thaliana
6106	T460	SRR3459806	4000000	400000000	SAMN04910344	SRX1734522	PRJNA319904	3702	Arabidopsis thaliana
6106	T460	SRR3459807	446210	44621000	SAMN04910344	SRX1734522	PRJNA319904	3702	Arabidopsis thaliana
6106	T460	SRR3459808	2337418	233741800	SAMN04910344	SRX1734522	PRJNA319904	3702	Arabidopsis thaliana
6106	T460	SRR3459809	4000000	400000000	SAMN04910344	SRX1734522	PRJNA319904	3702	Arabidopsis thaliana
6106	T460	SRR3459810	2597738	259773800	SAMN04910344	SRX1734522	PRJNA319904	3702	Arabidopsis thaliana
6106	T460	SRR3459811	4000000	400000000	SAMN04910344	SRX1734522	PRJNA319904	3702	Arabidopsis thaliana
6106	T460	SRR3459812	2638720	263872000	SAMN04910344	SRX1734522	PRJNA319904	3702	Arabidopsis thaliana
6106	T460	SRR3459813	4000000	400000000	SAMN04910344	SRX1734522	PRJNA319904	3702	Arabidopsis thaliana
6106	T460	SRR3459814	2046287	204628700	SAMN04910344	SRX1734522	PRJNA319904	3702	Arabidopsis thaliana
6106	T460	SRR3459815	4000000	400000000	SAMN04910344	SRX1734522	PRJNA319904	3702	Arabidopsis thaliana
6107	T470	SRR3459816	4000000	400000000	SAMN04910345	SRX1734523	PRJNA319904	3702	Arabidopsis thaliana
6107	T470	SRR3459817	3308601	330860100	SAMN04910345	SRX1734523	PRJNA319904	3702	Arabidopsis thaliana
6107	T470	SRR3459818	4000000	400000000	SAMN04910345	SRX1734523	PRJNA319904	3702	Arabidopsis thaliana
6107	T470	SRR3459819	4000000	400000000	SAMN04910345	SRX1734523	PRJNA319904	3702	Arabidopsis thaliana
6107	T470	SRR3459820	503802	50380200	SAMN04910345	SRX1734523	PRJNA319904	3702	Arabidopsis thaliana
6107	T470	SRR3459821	4000000	400000000	SAMN04910345	SRX1734523	PRJNA319904	3702	Arabidopsis thaliana
6107	T470	SRR3459822	699267	69926700	SAMN04910345	SRX1734523	PRJNA319904	3702	Arabidopsis thaliana
6108	T480	SRR3459823	4000000	400000000	SAMN04910346	SRX1734524	PRJNA319904	3702	Arabidopsis thaliana
6108	T480	SRR3459824	4000000	400000000	SAMN04910346	SRX1734524	PRJNA319904	3702	Arabidopsis thaliana
6108	T480	SRR3459825	354389	35438900	SAMN04910346	SRX1734524	PRJNA319904	3702	Arabidopsis thaliana
6108	T480	SRR3459826	4000000	400000000	SAMN04910346	SRX1734524	PRJNA319904	3702	Arabidopsis thaliana
6108	T480	SRR3459827	40793	4079300	SAMN04910346	SRX1734524	PRJNA319904	3702	Arabidopsis thaliana
6108	T480	SRR3459828	4000000	400000000	SAMN04910346	SRX1734524	PRJNA319904	3702	Arabidopsis thaliana
6108	T480	SRR3459829	2194335	219433500	SAMN04910346	SRX1734524	PRJNA319904	3702	Arabidopsis thaliana
6108	T480	SRR3459830	4000000	400000000	SAMN04910346	SRX1734524	PRJNA319904	3702	Arabidopsis thaliana
6108	T480	SRR3459831	4000000	400000000	SAMN04910346	SRX1734524	PRJNA319904	3702	Arabidopsis thaliana
6108	T480	SRR3459832	823169	82316900	SAMN04910346	SRX1734524	PRJNA319904	3702	Arabidopsis thaliana
6108	T480	SRR3459833	4000000	400000000	SAMN04910346	SRX1734524	PRJNA319904	3702	Arabidopsis thaliana
6111	T530	SRR3459834	4000000	400000000	SAMN04910347	SRX1734525	PRJNA319904	3702	Arabidopsis thaliana
6111	T530	SRR3459835	4000000	400000000	SAMN04910347	SRX1734525	PRJNA319904	3702	Arabidopsis thaliana
6111	T530	SRR3459836	573036	57303600	SAMN04910347	SRX1734525	PRJNA319904	3702	Arabidopsis thaliana
6111	T530	SRR3459837	1381609	138160900	SAMN04910347	SRX1734525	PRJNA319904	3702	Arabidopsis thaliana
6111	T530	SRR3459838	4000000	400000000	SAMN04910347	SRX1734525	PRJNA319904	3702	Arabidopsis thaliana
6111	T530	SRR3459839	4000000	400000000	SAMN04910347	SRX1734525	PRJNA319904	3702	Arabidopsis thaliana
6111	T530	SRR3459840	616519	61651900	SAMN04910347	SRX1734525	PRJNA319904	3702	Arabidopsis thaliana
6111	T530	SRR3459841	4000000	400000000	SAMN04910347	SRX1734525	PRJNA319904	3702	Arabidopsis thaliana
6111	T530	SRR3459842	4000000	400000000	SAMN04910347	SRX1734525	PRJNA319904	3702	Arabidopsis thaliana
6111	T530	SRR3459843	490495	49049500	SAMN04910347	SRX1734525	PRJNA319904	3702	Arabidopsis thaliana
6111	T530	SRR3459844	4000000	400000000	SAMN04910347	SRX1734525	PRJNA319904	3702	Arabidopsis thaliana
6133	T800	SRR3459845	4000000	400000000	SAMN04910348	SRX1734526	PRJNA319904	3702	Arabidopsis thaliana
6133	T800	SRR3459846	4000000	400000000	SAMN04910348	SRX1734526	PRJNA319904	3702	Arabidopsis thaliana
6133	T800	SRR3459847	653674	65367400	SAMN04910348	SRX1734526	PRJNA319904	3702	Arabidopsis thaliana
6133	T800	SRR3459848	1472442	147244200	SAMN04910348	SRX1734526	PRJNA319904	3702	Arabidopsis thaliana
6133	T800	SRR3459849	4000000	400000000	SAMN04910348	SRX1734526	PRJNA319904	3702	Arabidopsis thaliana
6133	T800	SRR3459850	4000000	400000000	SAMN04910348	SRX1734526	PRJNA319904	3702	Arabidopsis thaliana
6133	T800	SRR3459851	682985	68298500	SAMN04910348	SRX1734526	PRJNA319904	3702	Arabidopsis thaliana
6133	T800	SRR3459852	4000000	400000000	SAMN04910348	SRX1734526	PRJNA319904	3702	Arabidopsis thaliana
6133	T800	SRR3459853	4000000	400000000	SAMN04910348	SRX1734526	PRJNA319904	3702	Arabidopsis thaliana
6133	T800	SRR3459854	571038	57103800	SAMN04910348	SRX1734526	PRJNA319904	3702	Arabidopsis thaliana
6133	T800	SRR3459855	4000000	400000000	SAMN04910348	SRX1734526	PRJNA319904	3702	Arabidopsis thaliana
6137	T850	SRR3459856	4000000	400000000	SAMN04910349	SRX1734527	PRJNA319904	3702	Arabidopsis thaliana
6137	T850	SRR3459857	4000000	404000000	SAMN04910349	SRX1734527	PRJNA319904	3702	Arabidopsis thaliana
6137	T850	SRR3459858	4000000	404000000	SAMN04910349	SRX1734527	PRJNA319904	3702	Arabidopsis thaliana
6137	T850	SRR3459859	680165	68696665	SAMN04910349	SRX1734527	PRJNA319904	3702	Arabidopsis thaliana
6137	T850	SRR3459860	4000000	400000000	SAMN04910349	SRX1734527	PRJNA319904	3702	Arabidopsis thaliana
6137	T850	SRR3459861	716673	71667300	SAMN04910349	SRX1734527	PRJNA319904	3702	Arabidopsis thaliana
6137	T850	SRR3459862	4000000	400000000	SAMN04910349	SRX1734527	PRJNA319904	3702	Arabidopsis thaliana
6137	T850	SRR3459863	4000000	400000000	SAMN04910349	SRX1734527	PRJNA319904	3702	Arabidopsis thaliana
6137	T850	SRR3459864	855229	85522900	SAMN04910349	SRX1734527	PRJNA319904	3702	Arabidopsis thaliana
6137	T850	SRR3459865	4000000	404000000	SAMN04910349	SRX1734527	PRJNA319904	3702	Arabidopsis thaliana
6137	T850	SRR3459866	4000000	404000000	SAMN04910349	SRX1734527	PRJNA319904	3702	Arabidopsis thaliana
6137	T850	SRR3459867	781330	78914330	SAMN04910349	SRX1734527	PRJNA319904	3702	Arabidopsis thaliana
6138	T860	SRR3459868	4000000	400000000	SAMN04910350	SRX1734528	PRJNA319904	3702	Arabidopsis thaliana
6138	T860	SRR3459869	3400684	340068400	SAMN04910350	SRX1734528	PRJNA319904	3702	Arabidopsis thaliana
6138	T860	SRR3459870	3237500	323750000	SAMN04910350	SRX1734528	PRJNA319904	3702	Arabidopsis thaliana
6138	T860	SRR3459871	2613893	261389300	SAMN04910350	SRX1734528	PRJNA319904	3702	Arabidopsis thaliana
6138	T860	SRR3459872	4000000	400000000	SAMN04910350	SRX1734528	PRJNA319904	3702	Arabidopsis thaliana
6138	T860	SRR3459873	3376879	337687900	SAMN04910350	SRX1734528	PRJNA319904	3702	Arabidopsis thaliana
6138	T860	SRR3459874	4000000	400000000	SAMN04910350	SRX1734528	PRJNA319904	3702	Arabidopsis thaliana
6138	T860	SRR3459875	4000000	400000000	SAMN04910350	SRX1734528	PRJNA319904	3702	Arabidopsis thaliana
6138	T860	SRR3459876	244008	24400800	SAMN04910350	SRX1734528	PRJNA319904	3702	Arabidopsis thaliana
6138	T860	SRR3459877	4000000	400000000	SAMN04910350	SRX1734528	PRJNA319904	3702	Arabidopsis thaliana
6140	T880	SRR3459878	4000000	400000000	SAMN04910351	SRX1734529	PRJNA319904	3702	Arabidopsis thaliana
6140	T880	SRR3459879	3185195	318519500	SAMN04910351	SRX1734529	PRJNA319904	3702	Arabidopsis thaliana
6140	T880	SRR3459880	4000000	400000000	SAMN04910351	SRX1734529	PRJNA319904	3702	Arabidopsis thaliana
6140	T880	SRR3459881	3963873	396387300	SAMN04910351	SRX1734529	PRJNA319904	3702	Arabidopsis thaliana
6140	T880	SRR3459882	4000000	400000000	SAMN04910351	SRX1734529	PRJNA319904	3702	Arabidopsis thaliana
6140	T880	SRR3459883	3098354	309835400	SAMN04910351	SRX1734529	PRJNA319904	3702	Arabidopsis thaliana
6140	T880	SRR3459884	4000000	400000000	SAMN04910351	SRX1734529	PRJNA319904	3702	Arabidopsis thaliana
6140	T880	SRR3459885	3868801	386880100	SAMN04910351	SRX1734529	PRJNA319904	3702	Arabidopsis thaliana
6145	T930	SRR3459886	4000000	400000000	SAMN04910352	SRX1734530	PRJNA319904	3702	Arabidopsis thaliana
6145	T930	SRR3459887	4000000	400000000	SAMN04910352	SRX1734530	PRJNA319904	3702	Arabidopsis thaliana
6145	T930	SRR3459888	3080886	308088600	SAMN04910352	SRX1734530	PRJNA319904	3702	Arabidopsis thaliana
6145	T930	SRR3459889	4000000	400000000	SAMN04910352	SRX1734530	PRJNA319904	3702	Arabidopsis thaliana
6145	T930	SRR3459890	1738137	173813700	SAMN04910352	SRX1734530	PRJNA319904	3702	Arabidopsis thaliana
6145	T930	SRR3459891	4000000	400000000	SAMN04910352	SRX1734530	PRJNA319904	3702	Arabidopsis thaliana
6145	T930	SRR3459892	3767946	376794600	SAMN04910352	SRX1734530	PRJNA319904	3702	Arabidopsis thaliana
6145	T930	SRR3459893	4000000	400000000	SAMN04910352	SRX1734530	PRJNA319904	3702	Arabidopsis thaliana
6145	T930	SRR3459894	2611934	261193400	SAMN04910352	SRX1734530	PRJNA319904	3702	Arabidopsis thaliana
6145	T930	SRR3459895	2351417	235141700	SAMN04910352	SRX1734530	PRJNA319904	3702	Arabidopsis thaliana
6145	T930	SRR3459896	2150348	215034800	SAMN04910352	SRX1734530	PRJNA319904	3702	Arabidopsis thaliana
6145	T930	SRR3459897	4000000	400000000	SAMN04910352	SRX1734530	PRJNA319904	3702	Arabidopsis thaliana
6145	T930	SRR3459898	2372753	237275300	SAMN04910352	SRX1734530	PRJNA319904	3702	Arabidopsis thaliana
6145	T930	SRR3459899	4000000	400000000	SAMN04910352	SRX1734530	PRJNA319904	3702	Arabidopsis thaliana
6145	T930	SRR3459900	3181079	318107900	SAMN04910352	SRX1734530	PRJNA319904	3702	Arabidopsis thaliana
6145	T930	SRR3459901	4000000	400000000	SAMN04910352	SRX1734530	PRJNA319904	3702	Arabidopsis thaliana
6145	T930	SRR3459902	2517608	251760800	SAMN04910352	SRX1734530	PRJNA319904	3702	Arabidopsis thaliana
6148	T960	SRR3459903	4000000	400000000	SAMN04910353	SRX1734531	PRJNA319904	3702	Arabidopsis thaliana
6148	T960	SRR3459904	2555004	255500400	SAMN04910353	SRX1734531	PRJNA319904	3702	Arabidopsis thaliana
6148	T960	SRR3459905	4000000	400000000	SAMN04910353	SRX1734531	PRJNA319904	3702	Arabidopsis thaliana
6148	T960	SRR3459906	3061330	306133000	SAMN04910353	SRX1734531	PRJNA319904	3702	Arabidopsis thaliana
6148	T960	SRR3459907	4000000	400000000	SAMN04910353	SRX1734531	PRJNA319904	3702	Arabidopsis thaliana
6148	T960	SRR3459908	2806252	280625200	SAMN04910353	SRX1734531	PRJNA319904	3702	Arabidopsis thaliana
6154	TAA 04	SRR3459909	4000000	400000000	SAMN04910354	SRX1734532	PRJNA319904	3702	Arabidopsis thaliana
6154	TAA 04	SRR3459910	2602787	260278700	SAMN04910354	SRX1734532	PRJNA319904	3702	Arabidopsis thaliana
6154	TAA 04	SRR3459911	2467375	246737500	SAMN04910354	SRX1734532	PRJNA319904	3702	Arabidopsis thaliana
6154	TAA 04	SRR3459912	4000000	400000000	SAMN04910354	SRX1734532	PRJNA319904	3702	Arabidopsis thaliana
6154	TAA 04	SRR3459913	2701938	270193800	SAMN04910354	SRX1734532	PRJNA319904	3702	Arabidopsis thaliana
6154	TAA 04	SRR3459914	4000000	400000000	SAMN04910354	SRX1734532	PRJNA319904	3702	Arabidopsis thaliana
6154	TAA 04	SRR3459915	3527760	352776000	SAMN04910354	SRX1734532	PRJNA319904	3702	Arabidopsis thaliana
6154	TAA 04	SRR3459916	4000000	400000000	SAMN04910354	SRX1734532	PRJNA319904	3702	Arabidopsis thaliana
6154	TAA 04	SRR3459917	2778714	277871400	SAMN04910354	SRX1734532	PRJNA319904	3702	Arabidopsis thaliana
6163	TAA 14	SRR3459918	4000000	400000000	SAMN04910355	SRX1734533	PRJNA319904	3702	Arabidopsis thaliana
6163	TAA 14	SRR3459919	2783151	278315100	SAMN04910355	SRX1734533	PRJNA319904	3702	Arabidopsis thaliana
6163	TAA 14	SRR3459920	4000000	400000000	SAMN04910355	SRX1734533	PRJNA319904	3702	Arabidopsis thaliana
6163	TAA 14	SRR3459921	3432081	343208100	SAMN04910355	SRX1734533	PRJNA319904	3702	Arabidopsis thaliana
6163	TAA 14	SRR3459922	4000000	400000000	SAMN04910355	SRX1734533	PRJNA319904	3702	Arabidopsis thaliana
6163	TAA 14	SRR3459923	2703716	270371600	SAMN04910355	SRX1734533	PRJNA319904	3702	Arabidopsis thaliana
6163	TAA 14	SRR3459924	4000000	400000000	SAMN04910355	SRX1734533	PRJNA319904	3702	Arabidopsis thaliana
6163	TAA 14	SRR3459925	3345935	334593500	SAMN04910355	SRX1734533	PRJNA319904	3702	Arabidopsis thaliana
6166	TAA 17	SRR3459926	4000000	400000000	SAMN04910356	SRX1734534	PRJNA319904	3702	Arabidopsis thaliana
6166	TAA 17	SRR3459927	2335120	233512000	SAMN04910356	SRX1734534	PRJNA319904	3702	Arabidopsis thaliana
6166	TAA 17	SRR3459928	4000000	400000000	SAMN04910356	SRX1734534	PRJNA319904	3702	Arabidopsis thaliana
6166	TAA 17	SRR3459929	302107	30210700	SAMN04910356	SRX1734534	PRJNA319904	3702	Arabidopsis thaliana
6166	TAA 17	SRR3459930	4000000	400000000	SAMN04910356	SRX1734534	PRJNA319904	3702	Arabidopsis thaliana
6166	TAA 17	SRR3459931	2758999	275899900	SAMN04910356	SRX1734534	PRJNA319904	3702	Arabidopsis thaliana
6166	TAA 17	SRR3459932	4000000	400000000	SAMN04910356	SRX1734534	PRJNA319904	3702	Arabidopsis thaliana
6166	TAA 17	SRR3459933	2334911	233491100	SAMN04910356	SRX1734534	PRJNA319904	3702	Arabidopsis thaliana
6169	TAD 01	SRR3459934	4000000	400000000	SAMN04910357	SRX1734535	PRJNA319904	3702	Arabidopsis thaliana
6169	TAD 01	SRR3459935	3698292	369829200	SAMN04910357	SRX1734535	PRJNA319904	3702	Arabidopsis thaliana
6169	TAD 01	SRR3459936	3951953	395195300	SAMN04910357	SRX1734535	PRJNA319904	3702	Arabidopsis thaliana
6169	TAD 01	SRR3459937	4000000	400000000	SAMN04910357	SRX1734535	PRJNA319904	3702	Arabidopsis thaliana
6169	TAD 01	SRR3459938	4000000	400000000	SAMN04910357	SRX1734535	PRJNA319904	3702	Arabidopsis thaliana
6169	TAD 01	SRR3459939	375920	37592000	SAMN04910357	SRX1734535	PRJNA319904	3702	Arabidopsis thaliana
6169	TAD 01	SRR3459940	4000000	400000000	SAMN04910357	SRX1734535	PRJNA319904	3702	Arabidopsis thaliana
6169	TAD 01	SRR3459941	4000000	400000000	SAMN04910357	SRX1734535	PRJNA319904	3702	Arabidopsis thaliana
6169	TAD 01	SRR3459942	373888	37388800	SAMN04910357	SRX1734535	PRJNA319904	3702	Arabidopsis thaliana
6169	TAD 01	SRR3459943	4000000	400000000	SAMN04910357	SRX1734535	PRJNA319904	3702	Arabidopsis thaliana
6174	TAD 06	SRR3459956	4000000	400000000	SAMN04910359	SRX1734537	PRJNA319904	3702	Arabidopsis thaliana
6174	TAD 06	SRR3459957	3050038	305003800	SAMN04910359	SRX1734537	PRJNA319904	3702	Arabidopsis thaliana
6174	TAD 06	SRR3459958	4000000	400000000	SAMN04910359	SRX1734537	PRJNA319904	3702	Arabidopsis thaliana
6174	TAD 06	SRR3459959	4000000	400000000	SAMN04910359	SRX1734537	PRJNA319904	3702	Arabidopsis thaliana
6174	TAD 06	SRR3459960	4000000	400000000	SAMN04910359	SRX1734537	PRJNA319904	3702	Arabidopsis thaliana
6174	TAD 06	SRR3459961	346201	34620100	SAMN04910359	SRX1734537	PRJNA319904	3702	Arabidopsis thaliana
6174	TAD 06	SRR3459962	4000000	400000000	SAMN04910359	SRX1734537	PRJNA319904	3702	Arabidopsis thaliana
6174	TAD 06	SRR3459963	4000000	400000000	SAMN04910359	SRX1734537	PRJNA319904	3702	Arabidopsis thaliana
6174	TAD 06	SRR3459964	330557	33055700	SAMN04910359	SRX1734537	PRJNA319904	3702	Arabidopsis thaliana
6174	TAD 06	SRR3459965	4000000	400000000	SAMN04910359	SRX1734537	PRJNA319904	3702	Arabidopsis thaliana
6174	TAD 06	SRR3459966	4000000	400000000	SAMN04910359	SRX1734537	PRJNA319904	3702	Arabidopsis thaliana
6174	TAD 06	SRR3459967	3000350	300035000	SAMN04910359	SRX1734537	PRJNA319904	3702	Arabidopsis thaliana
6174	TAD 06	SRR3459968	4000000	400000000	SAMN04910359	SRX1734537	PRJNA319904	3702	Arabidopsis thaliana
6174	TAD 06	SRR3459969	4000000	400000000	SAMN04910359	SRX1734537	PRJNA319904	3702	Arabidopsis thaliana
6177	TAL 03	SRR3459970	4000000	400000000	SAMN04910360	SRX1734538	PRJNA319904	3702	Arabidopsis thaliana
6177	TAL 03	SRR3459971	2860325	286032500	SAMN04910360	SRX1734538	PRJNA319904	3702	Arabidopsis thaliana
6177	TAL 03	SRR3459972	4000000	400000000	SAMN04910360	SRX1734538	PRJNA319904	3702	Arabidopsis thaliana
6177	TAL 03	SRR3459973	3181648	318164800	SAMN04910360	SRX1734538	PRJNA319904	3702	Arabidopsis thaliana
6177	TAL 03	SRR3459974	4000000	400000000	SAMN04910360	SRX1734538	PRJNA319904	3702	Arabidopsis thaliana
6177	TAL 03	SRR3459975	3203286	320328600	SAMN04910360	SRX1734538	PRJNA319904	3702	Arabidopsis thaliana
6177	TAL 03	SRR3459976	4000000	400000000	SAMN04910360	SRX1734538	PRJNA319904	3702	Arabidopsis thaliana
6177	TAL 03	SRR3459977	2593656	259365600	SAMN04910360	SRX1734538	PRJNA319904	3702	Arabidopsis thaliana
6194	TDr-8	SRR3459978	4000000	400000000	SAMN04910361	SRX1734539	PRJNA319904	3702	Arabidopsis thaliana
6194	TDr-8	SRR3459979	2710134	271013400	SAMN04910361	SRX1734539	PRJNA319904	3702	Arabidopsis thaliana
6194	TDr-8	SRR3459980	4000000	400000000	SAMN04910361	SRX1734539	PRJNA319904	3702	Arabidopsis thaliana
6194	TDr-8	SRR3459981	2798000	279800000	SAMN04910361	SRX1734539	PRJNA319904	3702	Arabidopsis thaliana
6194	TDr-8	SRR3459982	4000000	404000000	SAMN04910361	SRX1734539	PRJNA319904	3702	Arabidopsis thaliana
6194	TDr-8	SRR3459983	2757310	278488310	SAMN04910361	SRX1734539	PRJNA319904	3702	Arabidopsis thaliana
6194	TDr-8	SRR3459984	4000000	404000000	SAMN04910361	SRX1734539	PRJNA319904	3702	Arabidopsis thaliana
6194	TDr-8	SRR3459985	2788667	281655367	SAMN04910361	SRX1734539	PRJNA319904	3702	Arabidopsis thaliana
6195	TDr-9	SRR3459986	2170083	217008300	SAMN04910362	SRX1734540	PRJNA319904	3702	Arabidopsis thaliana
6195	TDr-9	SRR3459987	3126859	315812759	SAMN04910362	SRX1734540	PRJNA319904	3702	Arabidopsis thaliana
6195	TDr-9	SRR3459988	4000000	404000000	SAMN04910362	SRX1734540	PRJNA319904	3702	Arabidopsis thaliana
6195	TDr-9	SRR3459989	3157265	318883765	SAMN04910362	SRX1734540	PRJNA319904	3702	Arabidopsis thaliana
6195	TDr-9	SRR3459990	1925713	192571300	SAMN04910362	SRX1734540	PRJNA319904	3702	Arabidopsis thaliana
6195	TDr-9	SRR3459991	1924025	192402500	SAMN04910362	SRX1734540	PRJNA319904	3702	Arabidopsis thaliana
6195	TDr-9	SRR3459992	2162544	216254400	SAMN04910362	SRX1734540	PRJNA319904	3702	Arabidopsis thaliana
6195	TDr-9	SRR3459993	4000000	400000000	SAMN04910362	SRX1734540	PRJNA319904	3702	Arabidopsis thaliana
6195	TDr-9	SRR3459994	2558362	255836200	SAMN04910362	SRX1734540	PRJNA319904	3702	Arabidopsis thaliana
6195	TDr-9	SRR3459995	4000000	404000000	SAMN04910362	SRX1734540	PRJNA319904	3702	Arabidopsis thaliana
6195	TDr-9	SRR3459996	3341937	337535637	SAMN04910362	SRX1734540	PRJNA319904	3702	Arabidopsis thaliana
6195	TDr-9	SRR3459997	4000000	404000000	SAMN04910362	SRX1734540	PRJNA319904	3702	Arabidopsis thaliana
6198	TDr-13	SRR3459998	4000000	400000000	SAMN04910363	SRX1734541	PRJNA319904	3702	Arabidopsis thaliana
6198	TDr-13	SRR3459999	4000000	400000000	SAMN04910363	SRX1734541	PRJNA319904	3702	Arabidopsis thaliana
6198	TDr-13	SRR3460000	13459	1345900	SAMN04910363	SRX1734541	PRJNA319904	3702	Arabidopsis thaliana
6198	TDr-13	SRR3460001	4000000	400000000	SAMN04910363	SRX1734541	PRJNA319904	3702	Arabidopsis thaliana
6198	TDr-13	SRR3460002	431564	43156400	SAMN04910363	SRX1734541	PRJNA319904	3702	Arabidopsis thaliana
6198	TDr-13	SRR3460003	4000000	400000000	SAMN04910363	SRX1734541	PRJNA319904	3702	Arabidopsis thaliana
6198	TDr-13	SRR3460004	1781621	178162100	SAMN04910363	SRX1734541	PRJNA319904	3702	Arabidopsis thaliana
6198	TDr-13	SRR3460005	4000000	400000000	SAMN04910363	SRX1734541	PRJNA319904	3702	Arabidopsis thaliana
6198	TDr-13	SRR3460006	4000000	400000000	SAMN04910363	SRX1734541	PRJNA319904	3702	Arabidopsis thaliana
6198	TDr-13	SRR3460007	1444213	144421300	SAMN04910363	SRX1734541	PRJNA319904	3702	Arabidopsis thaliana
6198	TDr-13	SRR3460008	4000000	400000000	SAMN04910363	SRX1734541	PRJNA319904	3702	Arabidopsis thaliana
6201	TDr-16	SRR3460009	4000000	400000000	SAMN04910364	SRX1734542	PRJNA319904	3702	Arabidopsis thaliana
6201	TDr-16	SRR3460010	4000000	400000000	SAMN04910364	SRX1734542	PRJNA319904	3702	Arabidopsis thaliana
6201	TDr-16	SRR3460011	4000000	400000000	SAMN04910364	SRX1734542	PRJNA319904	3702	Arabidopsis thaliana
6201	TDr-16	SRR3460012	2022494	202249400	SAMN04910364	SRX1734542	PRJNA319904	3702	Arabidopsis thaliana
6201	TDr-16	SRR3460013	4000000	400000000	SAMN04910364	SRX1734542	PRJNA319904	3702	Arabidopsis thaliana
6201	TDr-16	SRR3460014	2021242	202124200	SAMN04910364	SRX1734542	PRJNA319904	3702	Arabidopsis thaliana
6201	TDr-16	SRR3460015	4000000	400000000	SAMN04910364	SRX1734542	PRJNA319904	3702	Arabidopsis thaliana
6201	TDr-16	SRR3460016	4000000	400000000	SAMN04910364	SRX1734542	PRJNA319904	3702	Arabidopsis thaliana
6201	TDr-16	SRR3460017	911483	91148300	SAMN04910364	SRX1734542	PRJNA319904	3702	Arabidopsis thaliana
6201	TDr-16	SRR3460018	4000000	400000000	SAMN04910364	SRX1734542	PRJNA319904	3702	Arabidopsis thaliana
6201	TDr-16	SRR3460019	4000000	400000000	SAMN04910364	SRX1734542	PRJNA319904	3702	Arabidopsis thaliana
6201	TDr-16	SRR3460020	969295	96929500	SAMN04910364	SRX1734542	PRJNA319904	3702	Arabidopsis thaliana
6203	TDr-18	SRR3460021	2158535	215853500	SAMN04910365	SRX1734543	PRJNA319904	3702	Arabidopsis thaliana
6203	TDr-18	SRR3460022	903681	91271781	SAMN04910365	SRX1734543	PRJNA319904	3702	Arabidopsis thaliana
6203	TDr-18	SRR3460023	4000000	404000000	SAMN04910365	SRX1734543	PRJNA319904	3702	Arabidopsis thaliana
6203	TDr-18	SRR3460024	4000000	404000000	SAMN04910365	SRX1734543	PRJNA319904	3702	Arabidopsis thaliana
6203	TDr-18	SRR3460025	521303	52651603	SAMN04910365	SRX1734543	PRJNA319904	3702	Arabidopsis thaliana
6203	TDr-18	SRR3460026	4000000	404000000	SAMN04910365	SRX1734543	PRJNA319904	3702	Arabidopsis thaliana
6203	TDr-18	SRR3460027	4000000	404000000	SAMN04910365	SRX1734543	PRJNA319904	3702	Arabidopsis thaliana
6203	TDr-18	SRR3460028	622221	62844321	SAMN04910365	SRX1734543	PRJNA319904	3702	Arabidopsis thaliana
6203	TDr-18	SRR3460029	1931083	193108300	SAMN04910365	SRX1734543	PRJNA319904	3702	Arabidopsis thaliana
6203	TDr-18	SRR3460030	1927647	192764700	SAMN04910365	SRX1734543	PRJNA319904	3702	Arabidopsis thaliana
6203	TDr-18	SRR3460031	2158190	215819000	SAMN04910365	SRX1734543	PRJNA319904	3702	Arabidopsis thaliana
6203	TDr-18	SRR3460032	4000000	400000000	SAMN04910365	SRX1734543	PRJNA319904	3702	Arabidopsis thaliana
6203	TDr-18	SRR3460033	4000000	400000000	SAMN04910365	SRX1734543	PRJNA319904	3702	Arabidopsis thaliana
6203	TDr-18	SRR3460034	68123	6812300	SAMN04910365	SRX1734543	PRJNA319904	3702	Arabidopsis thaliana
6203	TDr-18	SRR3460035	4000000	404000000	SAMN04910365	SRX1734543	PRJNA319904	3702	Arabidopsis thaliana
6203	TDr-18	SRR3460036	4000000	404000000	SAMN04910365	SRX1734543	PRJNA319904	3702	Arabidopsis thaliana
6217	TFA 07	SRR3460037	4000000	400000000	SAMN04910366	SRX1734544	PRJNA319904	3702	Arabidopsis thaliana
6217	TFA 07	SRR3460038	617288	61728800	SAMN04910366	SRX1734544	PRJNA319904	3702	Arabidopsis thaliana
6217	TFA 07	SRR3460039	4000000	400000000	SAMN04910366	SRX1734544	PRJNA319904	3702	Arabidopsis thaliana
6217	TFA 07	SRR3460040	3329871	332987100	SAMN04910366	SRX1734544	PRJNA319904	3702	Arabidopsis thaliana
6217	TFA 07	SRR3460041	4000000	400000000	SAMN04910366	SRX1734544	PRJNA319904	3702	Arabidopsis thaliana
6217	TFA 07	SRR3460042	3285029	328502900	SAMN04910366	SRX1734544	PRJNA319904	3702	Arabidopsis thaliana
6217	TFA 07	SRR3460043	4000000	400000000	SAMN04910366	SRX1734544	PRJNA319904	3702	Arabidopsis thaliana
6217	TFA 07	SRR3460044	3370707	337070700	SAMN04910366	SRX1734544	PRJNA319904	3702	Arabidopsis thaliana
6218	TFA 08	SRR3460045	1899338	189933800	SAMN04910367	SRX1734545	PRJNA319904	3702	Arabidopsis thaliana
6218	TFA 08	SRR3460046	1570345	158604845	SAMN04910367	SRX1734545	PRJNA319904	3702	Arabidopsis thaliana
6218	TFA 08	SRR3460047	4000000	404000000	SAMN04910367	SRX1734545	PRJNA319904	3702	Arabidopsis thaliana
6218	TFA 08	SRR3460048	4000000	404000000	SAMN04910367	SRX1734545	PRJNA319904	3702	Arabidopsis thaliana
6218	TFA 08	SRR3460049	1221680	123389680	SAMN04910367	SRX1734545	PRJNA319904	3702	Arabidopsis thaliana
6218	TFA 08	SRR3460050	4000000	404000000	SAMN04910367	SRX1734545	PRJNA319904	3702	Arabidopsis thaliana
6218	TFA 08	SRR3460051	4000000	404000000	SAMN04910367	SRX1734545	PRJNA319904	3702	Arabidopsis thaliana
6218	TFA 08	SRR3460052	1298382	131136582	SAMN04910367	SRX1734545	PRJNA319904	3702	Arabidopsis thaliana
6218	TFA 08	SRR3460053	3026978	302697800	SAMN04910367	SRX1734545	PRJNA319904	3702	Arabidopsis thaliana
6218	TFA 08	SRR3460054	2980240	298024000	SAMN04910367	SRX1734545	PRJNA319904	3702	Arabidopsis thaliana
6218	TFA 08	SRR3460055	3011549	301154900	SAMN04910367	SRX1734545	PRJNA319904	3702	Arabidopsis thaliana
6218	TFA 08	SRR3460056	4000000	400000000	SAMN04910367	SRX1734545	PRJNA319904	3702	Arabidopsis thaliana
6218	TFA 08	SRR3460057	4000000	400000000	SAMN04910367	SRX1734545	PRJNA319904	3702	Arabidopsis thaliana
6218	TFA 08	SRR3460058	602118	60211800	SAMN04910367	SRX1734545	PRJNA319904	3702	Arabidopsis thaliana
6218	TFA 08	SRR3460059	4000000	404000000	SAMN04910367	SRX1734545	PRJNA319904	3702	Arabidopsis thaliana
6218	TFA 08	SRR3460060	4000000	404000000	SAMN04910367	SRX1734545	PRJNA319904	3702	Arabidopsis thaliana
6220	TGR 01	SRR3460061	4000000	400000000	SAMN04910368	SRX1734546	PRJNA319904	3702	Arabidopsis thaliana
6220	TGR 01	SRR3460062	4000000	400000000	SAMN04910368	SRX1734546	PRJNA319904	3702	Arabidopsis thaliana
6220	TGR 01	SRR3460063	405281	40528100	SAMN04910368	SRX1734546	PRJNA319904	3702	Arabidopsis thaliana
6220	TGR 01	SRR3460064	1216754	121675400	SAMN04910368	SRX1734546	PRJNA319904	3702	Arabidopsis thaliana
6220	TGR 01	SRR3460065	4000000	400000000	SAMN04910368	SRX1734546	PRJNA319904	3702	Arabidopsis thaliana
6220	TGR 01	SRR3460066	4000000	400000000	SAMN04910368	SRX1734546	PRJNA319904	3702	Arabidopsis thaliana
6220	TGR 01	SRR3460067	393684	39368400	SAMN04910368	SRX1734546	PRJNA319904	3702	Arabidopsis thaliana
6220	TGR 01	SRR3460068	4000000	400000000	SAMN04910368	SRX1734546	PRJNA319904	3702	Arabidopsis thaliana
6220	TGR 01	SRR3460069	4000000	400000000	SAMN04910368	SRX1734546	PRJNA319904	3702	Arabidopsis thaliana
6220	TGR 01	SRR3460070	328580	32858000	SAMN04910368	SRX1734546	PRJNA319904	3702	Arabidopsis thaliana
6220	TGR 01	SRR3460071	4000000	400000000	SAMN04910368	SRX1734546	PRJNA319904	3702	Arabidopsis thaliana
6240	TOM 06	SRR3460072	4000000	400000000	SAMN04910369	SRX1734547	PRJNA319904	3702	Arabidopsis thaliana
6240	TOM 06	SRR3460073	121625	12162500	SAMN04910369	SRX1734547	PRJNA319904	3702	Arabidopsis thaliana
6240	TOM 06	SRR3460074	4000000	400000000	SAMN04910369	SRX1734547	PRJNA319904	3702	Arabidopsis thaliana
6240	TOM 06	SRR3460075	141016	14101600	SAMN04910369	SRX1734547	PRJNA319904	3702	Arabidopsis thaliana
6240	TOM 06	SRR3460076	4000000	400000000	SAMN04910369	SRX1734547	PRJNA319904	3702	Arabidopsis thaliana
6240	TOM 06	SRR3460077	3178843	317884300	SAMN04910369	SRX1734547	PRJNA319904	3702	Arabidopsis thaliana
6240	TOM 06	SRR3460078	4000000	400000000	SAMN04910369	SRX1734547	PRJNA319904	3702	Arabidopsis thaliana
6240	TOM 06	SRR3460079	3212534	321253400	SAMN04910369	SRX1734547	PRJNA319904	3702	Arabidopsis thaliana
6240	TOM 06	SRR3460080	4000000	400000000	SAMN04910369	SRX1734547	PRJNA319904	3702	Arabidopsis thaliana
6240	TOM 06	SRR3460081	4000000	400000000	SAMN04910369	SRX1734547	PRJNA319904	3702	Arabidopsis thaliana
6241	TOM 07	SRR3460082	4000000	400000000	SAMN04910293	SRX1734548	PRJNA319904	3702	Arabidopsis thaliana
6241	TOM 07	SRR3460083	4000000	400000000	SAMN04910293	SRX1734548	PRJNA319904	3702	Arabidopsis thaliana
6241	TOM 07	SRR3460084	4000000	400000000	SAMN04910293	SRX1734548	PRJNA319904	3702	Arabidopsis thaliana
6241	TOM 07	SRR3460085	1432199	143219900	SAMN04910293	SRX1734548	PRJNA319904	3702	Arabidopsis thaliana
6241	TOM 07	SRR3460086	4000000	400000000	SAMN04910293	SRX1734548	PRJNA319904	3702	Arabidopsis thaliana
6241	TOM 07	SRR3460087	1422077	142207700	SAMN04910293	SRX1734548	PRJNA319904	3702	Arabidopsis thaliana
6241	TOM 07	SRR3460088	4000000	400000000	SAMN04910293	SRX1734548	PRJNA319904	3702	Arabidopsis thaliana
6241	TOM 07	SRR3460089	4000000	400000000	SAMN04910293	SRX1734548	PRJNA319904	3702	Arabidopsis thaliana
6241	TOM 07	SRR3460090	355707	35570700	SAMN04910293	SRX1734548	PRJNA319904	3702	Arabidopsis thaliana
6241	TOM 07	SRR3460091	4000000	400000000	SAMN04910293	SRX1734548	PRJNA319904	3702	Arabidopsis thaliana
6241	TOM 07	SRR3460092	4000000	400000000	SAMN04910293	SRX1734548	PRJNA319904	3702	Arabidopsis thaliana
6241	TOM 07	SRR3460093	396760	39676000	SAMN04910293	SRX1734548	PRJNA319904	3702	Arabidopsis thaliana
6255	TV-7	SRR3460094	4000000	400000000	SAMN04910294	SRX1734549	PRJNA319904	3702	Arabidopsis thaliana
6255	TV-7	SRR3460095	4000000	400000000	SAMN04910294	SRX1734549	PRJNA319904	3702	Arabidopsis thaliana
6255	TV-7	SRR3460096	2633519	263351900	SAMN04910294	SRX1734549	PRJNA319904	3702	Arabidopsis thaliana
6255	TV-7	SRR3460097	4000000	400000000	SAMN04910294	SRX1734549	PRJNA319904	3702	Arabidopsis thaliana
6255	TV-7	SRR3460098	4000000	400000000	SAMN04910294	SRX1734549	PRJNA319904	3702	Arabidopsis thaliana
6255	TV-7	SRR3460099	4000000	400000000	SAMN04910294	SRX1734549	PRJNA319904	3702	Arabidopsis thaliana
6255	TV-7	SRR3460100	2770743	277074300	SAMN04910294	SRX1734549	PRJNA319904	3702	Arabidopsis thaliana
6255	TV-7	SRR3460101	4000000	400000000	SAMN04910294	SRX1734549	PRJNA319904	3702	Arabidopsis thaliana
6255	TV-7	SRR3460102	1315910	131591000	SAMN04910294	SRX1734549	PRJNA319904	3702	Arabidopsis thaliana
6255	TV-7	SRR3460103	4000000	400000000	SAMN04910294	SRX1734549	PRJNA319904	3702	Arabidopsis thaliana
6255	TV-7	SRR3460104	4000000	400000000	SAMN04910294	SRX1734549	PRJNA319904	3702	Arabidopsis thaliana
6255	TV-7	SRR3460105	4000000	400000000	SAMN04910294	SRX1734549	PRJNA319904	3702	Arabidopsis thaliana
6255	TV-7	SRR3460106	2818025	281802500	SAMN04910294	SRX1734549	PRJNA319904	3702	Arabidopsis thaliana
6255	TV-7	SRR3460107	4000000	400000000	SAMN04910294	SRX1734549	PRJNA319904	3702	Arabidopsis thaliana
6255	TV-7	SRR3460108	4000000	400000000	SAMN04910294	SRX1734549	PRJNA319904	3702	Arabidopsis thaliana
6268	TV-22	SRR3460109	4000000	400000000	SAMN04910295	SRX1734550	PRJNA319904	3702	Arabidopsis thaliana
6268	TV-22	SRR3460110	4000000	400000000	SAMN04910295	SRX1734550	PRJNA319904	3702	Arabidopsis thaliana
6268	TV-22	SRR3460111	2130236	213023600	SAMN04910295	SRX1734550	PRJNA319904	3702	Arabidopsis thaliana
6268	TV-22	SRR3460112	4000000	400000000	SAMN04910295	SRX1734550	PRJNA319904	3702	Arabidopsis thaliana
6268	TV-22	SRR3460113	4000000	400000000	SAMN04910295	SRX1734550	PRJNA319904	3702	Arabidopsis thaliana
6268	TV-22	SRR3460114	2220017	222001700	SAMN04910295	SRX1734550	PRJNA319904	3702	Arabidopsis thaliana
6268	TV-22	SRR3460115	4000000	400000000	SAMN04910295	SRX1734550	PRJNA319904	3702	Arabidopsis thaliana
6268	TV-22	SRR3460116	4000000	400000000	SAMN04910295	SRX1734550	PRJNA319904	3702	Arabidopsis thaliana
6268	TV-22	SRR3460117	740670	74067000	SAMN04910295	SRX1734550	PRJNA319904	3702	Arabidopsis thaliana
6284	TV-38	SRR3460118	4000000	400000000	SAMN04910296	SRX1734551	PRJNA319904	3702	Arabidopsis thaliana
6284	TV-38	SRR3460119	4000000	400000000	SAMN04910296	SRX1734551	PRJNA319904	3702	Arabidopsis thaliana
6284	TV-38	SRR3460120	4000000	400000000	SAMN04910296	SRX1734551	PRJNA319904	3702	Arabidopsis thaliana
6284	TV-38	SRR3460121	1756818	175681800	SAMN04910296	SRX1734551	PRJNA319904	3702	Arabidopsis thaliana
6284	TV-38	SRR3460122	4000000	400000000	SAMN04910296	SRX1734551	PRJNA319904	3702	Arabidopsis thaliana
6284	TV-38	SRR3460123	1732708	173270800	SAMN04910296	SRX1734551	PRJNA319904	3702	Arabidopsis thaliana
6284	TV-38	SRR3460124	4000000	400000000	SAMN04910296	SRX1734551	PRJNA319904	3702	Arabidopsis thaliana
6284	TV-38	SRR3460125	4000000	400000000	SAMN04910296	SRX1734551	PRJNA319904	3702	Arabidopsis thaliana
6284	TV-38	SRR3460126	661925	66192500	SAMN04910296	SRX1734551	PRJNA319904	3702	Arabidopsis thaliana
6284	TV-38	SRR3460127	4000000	400000000	SAMN04910296	SRX1734551	PRJNA319904	3702	Arabidopsis thaliana
6284	TV-38	SRR3460128	4000000	400000000	SAMN04910296	SRX1734551	PRJNA319904	3702	Arabidopsis thaliana
6284	TV-38	SRR3460129	687900	68790000	SAMN04910296	SRX1734551	PRJNA319904	3702	Arabidopsis thaliana
6296	UduI 1-11	SRR3460130	38781074	3878107400	SAMN04910297	SRX1734552	PRJNA319904	3702	Arabidopsis thaliana
6390	UduI 3-36	SRR3460139	4000000	400000000	SAMN04910299	SRX1734554	PRJNA319904	3702	Arabidopsis thaliana
6390	UduI 3-36	SRR3460140	2259271	225927100	SAMN04910299	SRX1734554	PRJNA319904	3702	Arabidopsis thaliana
6390	UduI 3-36	SRR3460141	4000000	400000000	SAMN04910299	SRX1734554	PRJNA319904	3702	Arabidopsis thaliana
6390	UduI 3-36	SRR3460142	3001209	300120900	SAMN04910299	SRX1734554	PRJNA319904	3702	Arabidopsis thaliana
6390	UduI 3-36	SRR3460143	4000000	400000000	SAMN04910299	SRX1734554	PRJNA319904	3702	Arabidopsis thaliana
6390	UduI 3-36	SRR3460144	3114115	311411500	SAMN04910299	SRX1734554	PRJNA319904	3702	Arabidopsis thaliana
6424	ZdrI 1-23	SRR3460145	4000000	400000000	SAMN04910300	SRX1734555	PRJNA319904	3702	Arabidopsis thaliana
6424	ZdrI 1-23	SRR3460146	2623336	262333600	SAMN04910300	SRX1734555	PRJNA319904	3702	Arabidopsis thaliana
6424	ZdrI 1-23	SRR3460147	4000000	400000000	SAMN04910300	SRX1734555	PRJNA319904	3702	Arabidopsis thaliana
6424	ZdrI 1-23	SRR3460148	3425756	342575600	SAMN04910300	SRX1734555	PRJNA319904	3702	Arabidopsis thaliana
6424	ZdrI 1-23	SRR3460149	4000000	400000000	SAMN04910300	SRX1734555	PRJNA319904	3702	Arabidopsis thaliana
6424	ZdrI 1-23	SRR3460150	3663966	366396600	SAMN04910300	SRX1734555	PRJNA319904	3702	Arabidopsis thaliana
6434	ZdrI 2-9	SRR3460151	4000000	400000000	SAMN04910301	SRX1734556	PRJNA319904	3702	Arabidopsis thaliana
6434	ZdrI 2-9	SRR3460152	2733259	273325900	SAMN04910301	SRX1734556	PRJNA319904	3702	Arabidopsis thaliana
6434	ZdrI 2-9	SRR3460153	4000000	400000000	SAMN04910301	SRX1734556	PRJNA319904	3702	Arabidopsis thaliana
6434	ZdrI 2-9	SRR3460154	3542249	354224900	SAMN04910301	SRX1734556	PRJNA319904	3702	Arabidopsis thaliana
6434	ZdrI 2-9	SRR3460155	4000000	400000000	SAMN04910301	SRX1734556	PRJNA319904	3702	Arabidopsis thaliana
6434	ZdrI 2-9	SRR3460156	3734919	373491900	SAMN04910301	SRX1734556	PRJNA319904	3702	Arabidopsis thaliana
6445	ZdrI 2-21	SRR3460157	26282172	2628217200	SAMN04910302	SRX1734557	PRJNA319904	3702	Arabidopsis thaliana
6445	ZdrI 2-21	SRR3460158	4000000	400000000	SAMN04910302	SRX1734557	PRJNA319904	3702	Arabidopsis thaliana
6445	ZdrI 2-21	SRR3460159	3380566	338056600	SAMN04910302	SRX1734557	PRJNA319904	3702	Arabidopsis thaliana
6445	ZdrI 2-21	SRR3460160	4000000	400000000	SAMN04910302	SRX1734557	PRJNA319904	3702	Arabidopsis thaliana
6445	ZdrI 2-21	SRR3460161	4000000	400000000	SAMN04910302	SRX1734557	PRJNA319904	3702	Arabidopsis thaliana
6445	ZdrI 2-21	SRR3460162	186145	18614500	SAMN04910302	SRX1734557	PRJNA319904	3702	Arabidopsis thaliana
6445	ZdrI 2-21	SRR3460163	4000000	400000000	SAMN04910302	SRX1734557	PRJNA319904	3702	Arabidopsis thaliana
6445	ZdrI 2-21	SRR3460164	4000000	400000000	SAMN04910302	SRX1734557	PRJNA319904	3702	Arabidopsis thaliana
6445	ZdrI 2-21	SRR3460165	204746	20474600	SAMN04910302	SRX1734557	PRJNA319904	3702	Arabidopsis thaliana
6445	ZdrI 2-21	SRR3460166	4000000	400000000	SAMN04910302	SRX1734557	PRJNA319904	3702	Arabidopsis thaliana
6445	ZdrI 2-21	SRR3460167	3393872	339387200	SAMN04910302	SRX1734557	PRJNA319904	3702	Arabidopsis thaliana
6680	ANH-1	SRR3460168	4000000	400000000	SAMN04910303	SRX1734558	PRJNA319904	3702	Arabidopsis thaliana
6680	ANH-1	SRR3460169	52831	5283100	SAMN04910303	SRX1734558	PRJNA319904	3702	Arabidopsis thaliana
6680	ANH-1	SRR3460170	1035904	103590400	SAMN04910303	SRX1734558	PRJNA319904	3702	Arabidopsis thaliana
6680	ANH-1	SRR3460171	4000000	400000000	SAMN04910303	SRX1734558	PRJNA319904	3702	Arabidopsis thaliana
6680	ANH-1	SRR3460172	4000000	400000000	SAMN04910303	SRX1734558	PRJNA319904	3702	Arabidopsis thaliana
6680	ANH-1	SRR3460173	75500	7550000	SAMN04910303	SRX1734558	PRJNA319904	3702	Arabidopsis thaliana
6680	ANH-1	SRR3460174	4000000	400000000	SAMN04910303	SRX1734558	PRJNA319904	3702	Arabidopsis thaliana
6680	ANH-1	SRR3460175	3961864	396186400	SAMN04910303	SRX1734558	PRJNA319904	3702	Arabidopsis thaliana
6680	ANH-1	SRR3460176	4000000	400000000	SAMN04910303	SRX1734558	PRJNA319904	3702	Arabidopsis thaliana
6680	ANH-1	SRR3460177	4000000	400000000	SAMN04910303	SRX1734558	PRJNA319904	3702	Arabidopsis thaliana
6744	CSHL-5	SRR3460184	4000000	400000000	SAMN04910305	SRX1734560	PRJNA319904	3702	Arabidopsis thaliana
6744	CSHL-5	SRR3460185	4000000	400000000	SAMN04910305	SRX1734560	PRJNA319904	3702	Arabidopsis thaliana
6744	CSHL-5	SRR3460186	1007068	100706800	SAMN04910305	SRX1734560	PRJNA319904	3702	Arabidopsis thaliana
6744	CSHL-5	SRR3460187	4000000	400000000	SAMN04910305	SRX1734560	PRJNA319904	3702	Arabidopsis thaliana
6744	CSHL-5	SRR3460188	719407	71940700	SAMN04910305	SRX1734560	PRJNA319904	3702	Arabidopsis thaliana
6744	CSHL-5	SRR3460189	4000000	400000000	SAMN04910305	SRX1734560	PRJNA319904	3702	Arabidopsis thaliana
6744	CSHL-5	SRR3460190	1195500	119550000	SAMN04910305	SRX1734560	PRJNA319904	3702	Arabidopsis thaliana
6744	CSHL-5	SRR3460191	4000000	400000000	SAMN04910305	SRX1734560	PRJNA319904	3702	Arabidopsis thaliana
6744	CSHL-5	SRR3460192	4000000	400000000	SAMN04910305	SRX1734560	PRJNA319904	3702	Arabidopsis thaliana
6744	CSHL-5	SRR3460193	1639911	163991100	SAMN04910305	SRX1734560	PRJNA319904	3702	Arabidopsis thaliana
6744	CSHL-5	SRR3460194	4000000	400000000	SAMN04910305	SRX1734560	PRJNA319904	3702	Arabidopsis thaliana
6830	Kz-13	SRR3460195	4000000	400000000	SAMN04910306	SRX1734561	PRJNA319904	3702	Arabidopsis thaliana
6830	Kz-13	SRR3460196	2868299	286829900	SAMN04910306	SRX1734561	PRJNA319904	3702	Arabidopsis thaliana
6830	Kz-13	SRR3460197	3568853	356885300	SAMN04910306	SRX1734561	PRJNA319904	3702	Arabidopsis thaliana
6830	Kz-13	SRR3460198	4000000	400000000	SAMN04910306	SRX1734561	PRJNA319904	3702	Arabidopsis thaliana
6830	Kz-13	SRR3460199	4000000	400000000	SAMN04910306	SRX1734561	PRJNA319904	3702	Arabidopsis thaliana
6830	Kz-13	SRR3460200	215848	21584800	SAMN04910306	SRX1734561	PRJNA319904	3702	Arabidopsis thaliana
6830	Kz-13	SRR3460201	4000000	400000000	SAMN04910306	SRX1734561	PRJNA319904	3702	Arabidopsis thaliana
6830	Kz-13	SRR3460202	2714130	271413000	SAMN04910306	SRX1734561	PRJNA319904	3702	Arabidopsis thaliana
6900	Bil-5	SRR3460209	4000000	400000000	SAMN04910308	SRX1734563	PRJNA319904	3702	Arabidopsis thaliana
6900	Bil-5	SRR3460210	3806932	380693200	SAMN04910308	SRX1734563	PRJNA319904	3702	Arabidopsis thaliana
6900	Bil-5	SRR3460211	4000000	400000000	SAMN04910308	SRX1734563	PRJNA319904	3702	Arabidopsis thaliana
6900	Bil-5	SRR3460212	3721369	372136900	SAMN04910308	SRX1734563	PRJNA319904	3702	Arabidopsis thaliana
6900	Bil-5	SRR3460213	4000000	404000000	SAMN04910308	SRX1734563	PRJNA319904	3702	Arabidopsis thaliana
6900	Bil-5	SRR3460214	4000000	404000000	SAMN04910308	SRX1734563	PRJNA319904	3702	Arabidopsis thaliana
6900	Bil-5	SRR3460215	538820	54420820	SAMN04910308	SRX1734563	PRJNA319904	3702	Arabidopsis thaliana
6900	Bil-5	SRR3460216	4000000	404000000	SAMN04910308	SRX1734563	PRJNA319904	3702	Arabidopsis thaliana
6900	Bil-5	SRR3460217	4000000	404000000	SAMN04910308	SRX1734563	PRJNA319904	3702	Arabidopsis thaliana
6900	Bil-5	SRR3460218	216071	21823171	SAMN04910308	SRX1734563	PRJNA319904	3702	Arabidopsis thaliana
6900	Bil-5	SRR3460219	4000000	404000000	SAMN04910308	SRX1734563	PRJNA319904	3702	Arabidopsis thaliana
6900	Bil-5	SRR3460220	3651916	365191600	SAMN04910308	SRX1734563	PRJNA319904	3702	Arabidopsis thaliana
6900	Bil-5	SRR3460221	4000000	404000000	SAMN04910308	SRX1734563	PRJNA319904	3702	Arabidopsis thaliana
6900	Bil-5	SRR3460222	276643	27940943	SAMN04910308	SRX1734563	PRJNA319904	3702	Arabidopsis thaliana
6900	Bil-5	SRR3460223	2806718	280671800	SAMN04910308	SRX1734563	PRJNA319904	3702	Arabidopsis thaliana
6900	Bil-5	SRR3460224	4000000	400000000	SAMN04910308	SRX1734563	PRJNA319904	3702	Arabidopsis thaliana
6900	Bil-5	SRR3460225	3725904	372590400	SAMN04910308	SRX1734563	PRJNA319904	3702	Arabidopsis thaliana
6900	Bil-5	SRR3460226	4000000	400000000	SAMN04910308	SRX1734563	PRJNA319904	3702	Arabidopsis thaliana
6900	Bil-5	SRR3460227	4000000	400000000	SAMN04910308	SRX1734563	PRJNA319904	3702	Arabidopsis thaliana
6900	Bil-5	SRR3460228	594422	59442200	SAMN04910308	SRX1734563	PRJNA319904	3702	Arabidopsis thaliana
6900	Bil-5	SRR3460229	4000000	400000000	SAMN04910308	SRX1734563	PRJNA319904	3702	Arabidopsis thaliana
6907	CIBC-17	SRR3460249	4000000	400000000	SAMN04910310	SRX1734565	PRJNA319904	3702	Arabidopsis thaliana
6907	CIBC-17	SRR3460250	314467	31446700	SAMN04910310	SRX1734565	PRJNA319904	3702	Arabidopsis thaliana
6907	CIBC-17	SRR3460251	4000000	400000000	SAMN04910310	SRX1734565	PRJNA319904	3702	Arabidopsis thaliana
6907	CIBC-17	SRR3460252	4000000	400000000	SAMN04910310	SRX1734565	PRJNA319904	3702	Arabidopsis thaliana
6907	CIBC-17	SRR3460253	437591	43759100	SAMN04910310	SRX1734565	PRJNA319904	3702	Arabidopsis thaliana
6907	CIBC-17	SRR3460254	4000000	404000000	SAMN04910310	SRX1734565	PRJNA319904	3702	Arabidopsis thaliana
6907	CIBC-17	SRR3460255	4000000	404000000	SAMN04910310	SRX1734565	PRJNA319904	3702	Arabidopsis thaliana
6907	CIBC-17	SRR3460256	451403	45591703	SAMN04910310	SRX1734565	PRJNA319904	3702	Arabidopsis thaliana
6907	CIBC-17	SRR3460257	4000000	404000000	SAMN04910310	SRX1734565	PRJNA319904	3702	Arabidopsis thaliana
6907	CIBC-17	SRR3460258	4000000	404000000	SAMN04910310	SRX1734565	PRJNA319904	3702	Arabidopsis thaliana
6907	CIBC-17	SRR3460259	466722	47138922	SAMN04910310	SRX1734565	PRJNA319904	3702	Arabidopsis thaliana
6907	CIBC-17	SRR3460260	4000000	400000000	SAMN04910310	SRX1734565	PRJNA319904	3702	Arabidopsis thaliana
6907	CIBC-17	SRR3460261	961018	96101800	SAMN04910310	SRX1734565	PRJNA319904	3702	Arabidopsis thaliana
6907	CIBC-17	SRR3460262	11040253	1104025300	SAMN04910310	SRX1734565	PRJNA319904	3702	Arabidopsis thaliana
6907	CIBC-17	SRR3460263	4000000	400000000	SAMN04910310	SRX1734565	PRJNA319904	3702	Arabidopsis thaliana
6907	CIBC-17	SRR3460264	4000000	400000000	SAMN04910310	SRX1734565	PRJNA319904	3702	Arabidopsis thaliana
6907	CIBC-17	SRR3460265	2701273	270127300	SAMN04910310	SRX1734565	PRJNA319904	3702	Arabidopsis thaliana
6907	CIBC-17	SRR3460266	4000000	400000000	SAMN04910310	SRX1734565	PRJNA319904	3702	Arabidopsis thaliana
6907	CIBC-17	SRR3460267	4000000	400000000	SAMN04910310	SRX1734565	PRJNA319904	3702	Arabidopsis thaliana
6908	CIBC-5	SRR3460268	11006073	1100607300	SAMN04910311	SRX1734566	PRJNA319904	3702	Arabidopsis thaliana
6908	CIBC-5	SRR3460269	10154556	1015455600	SAMN04910311	SRX1734566	PRJNA319904	3702	Arabidopsis thaliana
6908	CIBC-5	SRR3460270	4000000	400000000	SAMN04910311	SRX1734566	PRJNA319904	3702	Arabidopsis thaliana
6908	CIBC-5	SRR3460271	4000000	400000000	SAMN04910311	SRX1734566	PRJNA319904	3702	Arabidopsis thaliana
6908	CIBC-5	SRR3460272	2676110	267611000	SAMN04910311	SRX1734566	PRJNA319904	3702	Arabidopsis thaliana
6908	CIBC-5	SRR3460273	4000000	400000000	SAMN04910311	SRX1734566	PRJNA319904	3702	Arabidopsis thaliana
6908	CIBC-5	SRR3460274	4000000	400000000	SAMN04910311	SRX1734566	PRJNA319904	3702	Arabidopsis thaliana
6908	CIBC-5	SRR3460275	3640373	364037300	SAMN04910311	SRX1734566	PRJNA319904	3702	Arabidopsis thaliana
6909	Col-0	SRR3465232	74711902	21767180352	SAMN04910339	SRX1735134	PRJNA319904	3702	Arabidopsis thaliana
6911	Cvi-0	SRR3460276	4000000	400000000	SAMN04910312	SRX1734567	PRJNA319904	3702	Arabidopsis thaliana
6911	Cvi-0	SRR3460277	1055494	105549400	SAMN04910312	SRX1734567	PRJNA319904	3702	Arabidopsis thaliana
6911	Cvi-0	SRR3460278	4000000	400000000	SAMN04910312	SRX1734567	PRJNA319904	3702	Arabidopsis thaliana
6911	Cvi-0	SRR3460279	4000000	400000000	SAMN04910312	SRX1734567	PRJNA319904	3702	Arabidopsis thaliana
6911	Cvi-0	SRR3460280	2265256	226525600	SAMN04910312	SRX1734567	PRJNA319904	3702	Arabidopsis thaliana
6911	Cvi-0	SRR3460281	4000000	400000000	SAMN04910312	SRX1734567	PRJNA319904	3702	Arabidopsis thaliana
6911	Cvi-0	SRR3460282	4000000	400000000	SAMN04910312	SRX1734567	PRJNA319904	3702	Arabidopsis thaliana
6911	Cvi-0	SRR3460283	820692	82069200	SAMN04910312	SRX1734567	PRJNA319904	3702	Arabidopsis thaliana
6911	Cvi-0	SRR3460284	4000000	400000000	SAMN04910312	SRX1734567	PRJNA319904	3702	Arabidopsis thaliana
6911	Cvi-0	SRR3460285	4000000	400000000	SAMN04910312	SRX1734567	PRJNA319904	3702	Arabidopsis thaliana
6911	Cvi-0	SRR3460286	52547	5254700	SAMN04910312	SRX1734567	PRJNA319904	3702	Arabidopsis thaliana
6911	Cvi-0	SRR3460287	4000000	400000000	SAMN04910312	SRX1734567	PRJNA319904	3702	Arabidopsis thaliana
6911	Cvi-0	SRR3460288	4000000	400000000	SAMN04910312	SRX1734567	PRJNA319904	3702	Arabidopsis thaliana
6911	Cvi-0	SRR3460289	957515	95751500	SAMN04910312	SRX1734567	PRJNA319904	3702	Arabidopsis thaliana
6911	Cvi-0	SRR3460290	4000000	400000000	SAMN04910312	SRX1734567	PRJNA319904	3702	Arabidopsis thaliana
6911	Cvi-0	SRR3460291	4000000	400000000	SAMN04910312	SRX1734567	PRJNA319904	3702	Arabidopsis thaliana
6917	Fab-2	SRR3460292	4000000	400000000	SAMN04910316	SRX1734568	PRJNA319904	3702	Arabidopsis thaliana
6917	Fab-2	SRR3460293	4000000	400000000	SAMN04910316	SRX1734568	PRJNA319904	3702	Arabidopsis thaliana
6917	Fab-2	SRR3460294	238123	23812300	SAMN04910316	SRX1734568	PRJNA319904	3702	Arabidopsis thaliana
6917	Fab-2	SRR3460295	1381384	138138400	SAMN04910316	SRX1734568	PRJNA319904	3702	Arabidopsis thaliana
6917	Fab-2	SRR3460296	4000000	400000000	SAMN04910316	SRX1734568	PRJNA319904	3702	Arabidopsis thaliana
6917	Fab-2	SRR3460297	4000000	400000000	SAMN04910316	SRX1734568	PRJNA319904	3702	Arabidopsis thaliana
6917	Fab-2	SRR3460298	368668	36866800	SAMN04910316	SRX1734568	PRJNA319904	3702	Arabidopsis thaliana
6917	Fab-2	SRR3460299	4000000	400000000	SAMN04910316	SRX1734568	PRJNA319904	3702	Arabidopsis thaliana
6917	Fab-2	SRR3460300	4000000	400000000	SAMN04910316	SRX1734568	PRJNA319904	3702	Arabidopsis thaliana
6917	Fab-2	SRR3460301	216019	21601900	SAMN04910316	SRX1734568	PRJNA319904	3702	Arabidopsis thaliana
6917	Fab-2	SRR3460302	4000000	400000000	SAMN04910316	SRX1734568	PRJNA319904	3702	Arabidopsis thaliana
6923	HR-10	SRR3460303	8853949	885394900	SAMN04910317	SRX1734569	PRJNA319904	3702	Arabidopsis thaliana
6923	HR-10	SRR3460304	4000000	400000000	SAMN04910317	SRX1734569	PRJNA319904	3702	Arabidopsis thaliana
6923	HR-10	SRR3460305	1351022	135102200	SAMN04910317	SRX1734569	PRJNA319904	3702	Arabidopsis thaliana
6923	HR-10	SRR3460306	4000000	400000000	SAMN04910317	SRX1734569	PRJNA319904	3702	Arabidopsis thaliana
6923	HR-10	SRR3460307	4000000	400000000	SAMN04910317	SRX1734569	PRJNA319904	3702	Arabidopsis thaliana
6923	HR-10	SRR3460308	3117845	311784500	SAMN04910317	SRX1734569	PRJNA319904	3702	Arabidopsis thaliana
6923	HR-10	SRR3460309	11519032	1151903200	SAMN04910317	SRX1734569	PRJNA319904	3702	Arabidopsis thaliana
6923	HR-10	SRR3460310	8203120	820312000	SAMN04910317	SRX1734569	PRJNA319904	3702	Arabidopsis thaliana
6923	HR-10	SRR3460311	4000000	400000000	SAMN04910317	SRX1734569	PRJNA319904	3702	Arabidopsis thaliana
6923	HR-10	SRR3460312	4000000	400000000	SAMN04910317	SRX1734569	PRJNA319904	3702	Arabidopsis thaliana
6923	HR-10	SRR3460313	633148	63314800	SAMN04910317	SRX1734569	PRJNA319904	3702	Arabidopsis thaliana
6923	HR-10	SRR3460314	4000000	400000000	SAMN04910317	SRX1734569	PRJNA319904	3702	Arabidopsis thaliana
6923	HR-10	SRR3460315	4000000	400000000	SAMN04910317	SRX1734569	PRJNA319904	3702	Arabidopsis thaliana
6923	HR-10	SRR3460316	1386751	138675100	SAMN04910317	SRX1734569	PRJNA319904	3702	Arabidopsis thaliana
6923	HR-10	SRR3460317	4000000	400000000	SAMN04910317	SRX1734569	PRJNA319904	3702	Arabidopsis thaliana
6933	LL-0	SRR3460318	4000000	400000000	SAMN04910318	SRX1734570	PRJNA319904	3702	Arabidopsis thaliana
6933	LL-0	SRR3460319	1393042	139304200	SAMN04910318	SRX1734570	PRJNA319904	3702	Arabidopsis thaliana
6933	LL-0	SRR3460320	4000000	400000000	SAMN04910318	SRX1734570	PRJNA319904	3702	Arabidopsis thaliana
6933	LL-0	SRR3460321	1984516	198451600	SAMN04910318	SRX1734570	PRJNA319904	3702	Arabidopsis thaliana
6933	LL-0	SRR3460322	4000000	400000000	SAMN04910318	SRX1734570	PRJNA319904	3702	Arabidopsis thaliana
6933	LL-0	SRR3460323	1670148	167014800	SAMN04910318	SRX1734570	PRJNA319904	3702	Arabidopsis thaliana
6933	LL-0	SRR3460324	4000000	400000000	SAMN04910318	SRX1734570	PRJNA319904	3702	Arabidopsis thaliana
6933	LL-0	SRR3460325	1700075	170007500	SAMN04910318	SRX1734570	PRJNA319904	3702	Arabidopsis thaliana
6943	NFA-10	SRR3460339	9016003	901600300	SAMN04910314	SRX1734573	PRJNA319904	3702	Arabidopsis thaliana
6943	NFA-10	SRR3460340	4000000	400000000	SAMN04910314	SRX1734573	PRJNA319904	3702	Arabidopsis thaliana
6943	NFA-10	SRR3460341	574202	57420200	SAMN04910314	SRX1734573	PRJNA319904	3702	Arabidopsis thaliana
6943	NFA-10	SRR3460342	10648797	1064879700	SAMN04910314	SRX1734573	PRJNA319904	3702	Arabidopsis thaliana
6943	NFA-10	SRR3460343	12399721	1239972100	SAMN04910314	SRX1734573	PRJNA319904	3702	Arabidopsis thaliana
6943	NFA-10	SRR3460344	11095685	1109568500	SAMN04910314	SRX1734573	PRJNA319904	3702	Arabidopsis thaliana
6943	NFA-10	SRR3460345	8415270	841527000	SAMN04910314	SRX1734573	PRJNA319904	3702	Arabidopsis thaliana
6943	NFA-10	SRR3460346	4000000	400000000	SAMN04910314	SRX1734573	PRJNA319904	3702	Arabidopsis thaliana
6943	NFA-10	SRR3460347	4000000	400000000	SAMN04910314	SRX1734573	PRJNA319904	3702	Arabidopsis thaliana
6943	NFA-10	SRR3460348	736698	73669800	SAMN04910314	SRX1734573	PRJNA319904	3702	Arabidopsis thaliana
6943	NFA-10	SRR3460349	4000000	400000000	SAMN04910314	SRX1734573	PRJNA319904	3702	Arabidopsis thaliana
6943	NFA-10	SRR3460350	4000000	400000000	SAMN04910314	SRX1734573	PRJNA319904	3702	Arabidopsis thaliana
6943	NFA-10	SRR3460351	1591038	159103800	SAMN04910314	SRX1734573	PRJNA319904	3702	Arabidopsis thaliana
6943	NFA-10	SRR3460352	4000000	400000000	SAMN04910314	SRX1734573	PRJNA319904	3702	Arabidopsis thaliana
6944	NFA-8	SRR3460353	4000000	400000000	SAMN04910315	SRX1734574	PRJNA319904	3702	Arabidopsis thaliana
6944	NFA-8	SRR3460354	3877476	387747600	SAMN04910315	SRX1734574	PRJNA319904	3702	Arabidopsis thaliana
6944	NFA-8	SRR3460355	4000000	400000000	SAMN04910315	SRX1734574	PRJNA319904	3702	Arabidopsis thaliana
6944	NFA-8	SRR3460356	4000000	400000000	SAMN04910315	SRX1734574	PRJNA319904	3702	Arabidopsis thaliana
6944	NFA-8	SRR3460357	4306	430600	SAMN04910315	SRX1734574	PRJNA319904	3702	Arabidopsis thaliana
6944	NFA-8	SRR3460358	4000000	404000000	SAMN04910315	SRX1734574	PRJNA319904	3702	Arabidopsis thaliana
6944	NFA-8	SRR3460359	3978617	401840317	SAMN04910315	SRX1734574	PRJNA319904	3702	Arabidopsis thaliana
6944	NFA-8	SRR3460360	4000000	404000000	SAMN04910315	SRX1734574	PRJNA319904	3702	Arabidopsis thaliana
6944	NFA-8	SRR3460361	3994149	403409049	SAMN04910315	SRX1734574	PRJNA319904	3702	Arabidopsis thaliana
6957	Pu2-8	SRR3460362	18703435	1870343500	SAMN04910320	SRX1734575	PRJNA319904	3702	Arabidopsis thaliana
6957	Pu2-8	SRR3460363	4000000	400000000	SAMN04910320	SRX1734575	PRJNA319904	3702	Arabidopsis thaliana
6957	Pu2-8	SRR3460364	1280213	128021300	SAMN04910320	SRX1734575	PRJNA319904	3702	Arabidopsis thaliana
6957	Pu2-8	SRR3460365	4000000	400000000	SAMN04910320	SRX1734575	PRJNA319904	3702	Arabidopsis thaliana
6957	Pu2-8	SRR3460366	1788119	178811900	SAMN04910320	SRX1734575	PRJNA319904	3702	Arabidopsis thaliana
6960	Ren-11	SRR3460367	9500426	950042600	SAMN04910321	SRX1734576	PRJNA319904	3702	Arabidopsis thaliana
6960	Ren-11	SRR3460368	4000000	400000000	SAMN04910321	SRX1734576	PRJNA319904	3702	Arabidopsis thaliana
6960	Ren-11	SRR3460369	1496928	149692800	SAMN04910321	SRX1734576	PRJNA319904	3702	Arabidopsis thaliana
6960	Ren-11	SRR3460370	4000000	400000000	SAMN04910321	SRX1734576	PRJNA319904	3702	Arabidopsis thaliana
6960	Ren-11	SRR3460371	2154821	215482100	SAMN04910321	SRX1734576	PRJNA319904	3702	Arabidopsis thaliana
6960	Ren-11	SRR3460372	4000000	400000000	SAMN04910321	SRX1734576	PRJNA319904	3702	Arabidopsis thaliana
6960	Ren-11	SRR3460373	2383715	238371500	SAMN04910321	SRX1734576	PRJNA319904	3702	Arabidopsis thaliana
6966	Sq-1	SRR3460374	12620053	1262005300	SAMN04910322	SRX1734577	PRJNA319904	3702	Arabidopsis thaliana
6966	Sq-1	SRR3460375	1350905	135090500	SAMN04910322	SRX1734577	PRJNA319904	3702	Arabidopsis thaliana
6966	Sq-1	SRR3460376	11645389	1164538900	SAMN04910322	SRX1734577	PRJNA319904	3702	Arabidopsis thaliana
6966	Sq-1	SRR3460377	4000000	400000000	SAMN04910322	SRX1734577	PRJNA319904	3702	Arabidopsis thaliana
6966	Sq-1	SRR3460378	4000000	400000000	SAMN04910322	SRX1734577	PRJNA319904	3702	Arabidopsis thaliana
6966	Sq-1	SRR3460379	4000000	400000000	SAMN04910322	SRX1734577	PRJNA319904	3702	Arabidopsis thaliana
6966	Sq-1	SRR3460380	223476	22347600	SAMN04910322	SRX1734577	PRJNA319904	3702	Arabidopsis thaliana
6966	Sq-1	SRR3460381	4000000	400000000	SAMN04910322	SRX1734577	PRJNA319904	3702	Arabidopsis thaliana
6966	Sq-1	SRR3460382	4000000	400000000	SAMN04910322	SRX1734577	PRJNA319904	3702	Arabidopsis thaliana
6966	Sq-1	SRR3460383	4000000	400000000	SAMN04910322	SRX1734577	PRJNA319904	3702	Arabidopsis thaliana
6970	Ts-1	SRR3460384	1614108	161410800	SAMN04910460	SRX1734578	PRJNA319904	3702	Arabidopsis thaliana
6970	Ts-1	SRR3460385	2968476	296847600	SAMN04910460	SRX1734578	PRJNA319904	3702	Arabidopsis thaliana
6970	Ts-1	SRR3460386	4000000	400000000	SAMN04910460	SRX1734578	PRJNA319904	3702	Arabidopsis thaliana
6970	Ts-1	SRR3460387	2943774	294377400	SAMN04910460	SRX1734578	PRJNA319904	3702	Arabidopsis thaliana
6970	Ts-1	SRR3460388	4000000	400000000	SAMN04910460	SRX1734578	PRJNA319904	3702	Arabidopsis thaliana
6970	Ts-1	SRR3460389	2300684	230068400	SAMN04910460	SRX1734578	PRJNA319904	3702	Arabidopsis thaliana
6971	Ts-5	SRR3460390	12229132	1222913200	SAMN04910461	SRX1734579	PRJNA319904	3702	Arabidopsis thaliana
6971	Ts-5	SRR3460391	10263701	1026370100	SAMN04910461	SRX1734579	PRJNA319904	3702	Arabidopsis thaliana
6971	Ts-5	SRR3460392	9196144	919614400	SAMN04910461	SRX1734579	PRJNA319904	3702	Arabidopsis thaliana
6971	Ts-5	SRR3460393	12404834	1240483400	SAMN04910461	SRX1734579	PRJNA319904	3702	Arabidopsis thaliana
6971	Ts-5	SRR3460394	12551101	1255110100	SAMN04910461	SRX1734579	PRJNA319904	3702	Arabidopsis thaliana
6971	Ts-5	SRR3460395	4000000	404000000	SAMN04910461	SRX1734579	PRJNA319904	3702	Arabidopsis thaliana
6971	Ts-5	SRR3460396	4000000	404000000	SAMN04910461	SRX1734579	PRJNA319904	3702	Arabidopsis thaliana
6971	Ts-5	SRR3460397	3235042	326739242	SAMN04910461	SRX1734579	PRJNA319904	3702	Arabidopsis thaliana
6971	Ts-5	SRR3460398	4000000	400000000	SAMN04910461	SRX1734579	PRJNA319904	3702	Arabidopsis thaliana
6971	Ts-5	SRR3460399	3129196	312919600	SAMN04910461	SRX1734579	PRJNA319904	3702	Arabidopsis thaliana
6971	Ts-5	SRR3460400	8846289	884628900	SAMN04910461	SRX1734579	PRJNA319904	3702	Arabidopsis thaliana
6973	Ull2-3	SRR3460401	4000000	400000000	SAMN04910462	SRX1734580	PRJNA319904	3702	Arabidopsis thaliana
6973	Ull2-3	SRR3460402	3631543	363154300	SAMN04910462	SRX1734580	PRJNA319904	3702	Arabidopsis thaliana
6973	Ull2-3	SRR3460403	9250579	925057900	SAMN04910462	SRX1734580	PRJNA319904	3702	Arabidopsis thaliana
6973	Ull2-3	SRR3460404	10598931	1059893100	SAMN04910462	SRX1734580	PRJNA319904	3702	Arabidopsis thaliana
6973	Ull2-3	SRR3460405	9803657	980365700	SAMN04910462	SRX1734580	PRJNA319904	3702	Arabidopsis thaliana
6974	Ull2-5	SRR3460406	4000000	400000000	SAMN04910463	SRX1734581	PRJNA319904	3702	Arabidopsis thaliana
6974	Ull2-5	SRR3460407	4000000	400000000	SAMN04910463	SRX1734581	PRJNA319904	3702	Arabidopsis thaliana
6974	Ull2-5	SRR3460408	4000000	400000000	SAMN04910463	SRX1734581	PRJNA319904	3702	Arabidopsis thaliana
6974	Ull2-5	SRR3460409	3371020	337102000	SAMN04910463	SRX1734581	PRJNA319904	3702	Arabidopsis thaliana
6974	Ull2-5	SRR3460410	4000000	400000000	SAMN04910463	SRX1734581	PRJNA319904	3702	Arabidopsis thaliana
6974	Ull2-5	SRR3460411	3341847	334184700	SAMN04910463	SRX1734581	PRJNA319904	3702	Arabidopsis thaliana
6974	Ull2-5	SRR3460412	4000000	400000000	SAMN04910463	SRX1734581	PRJNA319904	3702	Arabidopsis thaliana
6974	Ull2-5	SRR3460413	4000000	400000000	SAMN04910463	SRX1734581	PRJNA319904	3702	Arabidopsis thaliana
6974	Ull2-5	SRR3460414	2066900	206690000	SAMN04910463	SRX1734581	PRJNA319904	3702	Arabidopsis thaliana
6974	Ull2-5	SRR3460415	4000000	400000000	SAMN04910463	SRX1734581	PRJNA319904	3702	Arabidopsis thaliana
6974	Ull2-5	SRR3460416	4000000	400000000	SAMN04910463	SRX1734581	PRJNA319904	3702	Arabidopsis thaliana
6974	Ull2-5	SRR3460417	2118765	211876500	SAMN04910463	SRX1734581	PRJNA319904	3702	Arabidopsis thaliana
6976	Uod-7	SRR3460418	4000000	400000000	SAMN04910464	SRX1734582	PRJNA319904	3702	Arabidopsis thaliana
6976	Uod-7	SRR3460419	3978847	397884700	SAMN04910464	SRX1734582	PRJNA319904	3702	Arabidopsis thaliana
6976	Uod-7	SRR3460420	9945172	994517200	SAMN04910464	SRX1734582	PRJNA319904	3702	Arabidopsis thaliana
6976	Uod-7	SRR3460421	11502704	1150270400	SAMN04910464	SRX1734582	PRJNA319904	3702	Arabidopsis thaliana
6976	Uod-7	SRR3460422	10283164	1028316400	SAMN04910464	SRX1734582	PRJNA319904	3702	Arabidopsis thaliana
6979	Wei-0	SRR3460423	4000000	400000000	SAMN04910465	SRX1734583	PRJNA319904	3702	Arabidopsis thaliana
6979	Wei-0	SRR3460424	415525	41552500	SAMN04910465	SRX1734583	PRJNA319904	3702	Arabidopsis thaliana
6979	Wei-0	SRR3460425	3818149	381814900	SAMN04910465	SRX1734583	PRJNA319904	3702	Arabidopsis thaliana
6979	Wei-0	SRR3460426	4000000	400000000	SAMN04910465	SRX1734583	PRJNA319904	3702	Arabidopsis thaliana
6979	Wei-0	SRR3460427	4000000	400000000	SAMN04910465	SRX1734583	PRJNA319904	3702	Arabidopsis thaliana
6979	Wei-0	SRR3460428	651418	65141800	SAMN04910465	SRX1734583	PRJNA319904	3702	Arabidopsis thaliana
6979	Wei-0	SRR3460429	4000000	400000000	SAMN04910465	SRX1734583	PRJNA319904	3702	Arabidopsis thaliana
6979	Wei-0	SRR3460430	3783550	378355000	SAMN04910465	SRX1734583	PRJNA319904	3702	Arabidopsis thaliana
6979	Wei-0	SRR3460431	4000000	400000000	SAMN04910465	SRX1734583	PRJNA319904	3702	Arabidopsis thaliana
6979	Wei-0	SRR3460432	4000000	400000000	SAMN04910465	SRX1734583	PRJNA319904	3702	Arabidopsis thaliana
6989	Alst-1	SRR3460433	2192210	219221000	SAMN04910466	SRX1734584	PRJNA319904	3702	Arabidopsis thaliana
6989	Alst-1	SRR3460434	2210919	221091900	SAMN04910466	SRX1734584	PRJNA319904	3702	Arabidopsis thaliana
6989	Alst-1	SRR3460435	1890584	189058400	SAMN04910466	SRX1734584	PRJNA319904	3702	Arabidopsis thaliana
6989	Alst-1	SRR3460436	2864036	286403600	SAMN04910466	SRX1734584	PRJNA319904	3702	Arabidopsis thaliana
6992	Ang-0	SRR3460437	4000000	400000000	SAMN04910467	SRX1734585	PRJNA319904	3702	Arabidopsis thaliana
6992	Ang-0	SRR3460438	2337885	233788500	SAMN04910467	SRX1734585	PRJNA319904	3702	Arabidopsis thaliana
6992	Ang-0	SRR3460439	4000000	400000000	SAMN04910467	SRX1734585	PRJNA319904	3702	Arabidopsis thaliana
6992	Ang-0	SRR3460440	579837	57983700	SAMN04910467	SRX1734585	PRJNA319904	3702	Arabidopsis thaliana
6992	Ang-0	SRR3460441	4000000	400000000	SAMN04910467	SRX1734585	PRJNA319904	3702	Arabidopsis thaliana
6992	Ang-0	SRR3460442	3114786	311478600	SAMN04910467	SRX1734585	PRJNA319904	3702	Arabidopsis thaliana
6992	Ang-0	SRR3460443	4000000	400000000	SAMN04910467	SRX1734585	PRJNA319904	3702	Arabidopsis thaliana
6992	Ang-0	SRR3460444	2047492	204749200	SAMN04910467	SRX1734585	PRJNA319904	3702	Arabidopsis thaliana
7013	Bd-0	SRR3460445	4000000	400000000	SAMN04910468	SRX1734586	PRJNA319904	3702	Arabidopsis thaliana
7013	Bd-0	SRR3460446	2745937	274593700	SAMN04910468	SRX1734586	PRJNA319904	3702	Arabidopsis thaliana
7013	Bd-0	SRR3460447	2368455	236845500	SAMN04910468	SRX1734586	PRJNA319904	3702	Arabidopsis thaliana
7013	Bd-0	SRR3460448	4000000	400000000	SAMN04910468	SRX1734586	PRJNA319904	3702	Arabidopsis thaliana
7013	Bd-0	SRR3460449	2739340	273934000	SAMN04910468	SRX1734586	PRJNA319904	3702	Arabidopsis thaliana
7013	Bd-0	SRR3460450	4000000	400000000	SAMN04910468	SRX1734586	PRJNA319904	3702	Arabidopsis thaliana
7013	Bd-0	SRR3460451	3786473	378647300	SAMN04910468	SRX1734586	PRJNA319904	3702	Arabidopsis thaliana
7013	Bd-0	SRR3460452	4000000	400000000	SAMN04910468	SRX1734586	PRJNA319904	3702	Arabidopsis thaliana
7013	Bd-0	SRR3460453	2919003	291900300	SAMN04910468	SRX1734586	PRJNA319904	3702	Arabidopsis thaliana
7028	Bch-1	SRR3460454	4000000	400000000	SAMN04910469	SRX1734587	PRJNA319904	3702	Arabidopsis thaliana
7028	Bch-1	SRR3460455	4000000	400000000	SAMN04910469	SRX1734587	PRJNA319904	3702	Arabidopsis thaliana
7028	Bch-1	SRR3460456	1642937	164293700	SAMN04910469	SRX1734587	PRJNA319904	3702	Arabidopsis thaliana
7028	Bch-1	SRR3460457	4000000	400000000	SAMN04910469	SRX1734587	PRJNA319904	3702	Arabidopsis thaliana
7028	Bch-1	SRR3460458	4000000	400000000	SAMN04910469	SRX1734587	PRJNA319904	3702	Arabidopsis thaliana
7028	Bch-1	SRR3460459	3357148	335714800	SAMN04910469	SRX1734587	PRJNA319904	3702	Arabidopsis thaliana
7033	Buckhorn Pass	SRR3460460	12569797	1256979700	SAMN04910470	SRX1734588	PRJNA319904	3702	Arabidopsis thaliana
7033	Buckhorn Pass	SRR3460461	12679038	1267903800	SAMN04910470	SRX1734588	PRJNA319904	3702	Arabidopsis thaliana
7033	Buckhorn Pass	SRR3460462	12782261	1278226100	SAMN04910470	SRX1734588	PRJNA319904	3702	Arabidopsis thaliana
7033	Buckhorn Pass	SRR3460463	4000000	404000000	SAMN04910470	SRX1734588	PRJNA319904	3702	Arabidopsis thaliana
7033	Buckhorn Pass	SRR3460464	4000000	404000000	SAMN04910470	SRX1734588	PRJNA319904	3702	Arabidopsis thaliana
7033	Buckhorn Pass	SRR3460465	3567449	360312349	SAMN04910470	SRX1734588	PRJNA319904	3702	Arabidopsis thaliana
7058	Bur-0	SRR3460466	4000000	400000000	SAMN04910471	SRX1734589	PRJNA319904	3702	Arabidopsis thaliana
7058	Bur-0	SRR3460467	2152819	215281900	SAMN04910471	SRX1734589	PRJNA319904	3702	Arabidopsis thaliana
7058	Bur-0	SRR3460468	4000000	400000000	SAMN04910471	SRX1734589	PRJNA319904	3702	Arabidopsis thaliana
7058	Bur-0	SRR3460469	2013391	201339100	SAMN04910471	SRX1734589	PRJNA319904	3702	Arabidopsis thaliana
7058	Bur-0	SRR3460470	4000000	400000000	SAMN04910471	SRX1734589	PRJNA319904	3702	Arabidopsis thaliana
7058	Bur-0	SRR3460471	424827	42482700	SAMN04910471	SRX1734589	PRJNA319904	3702	Arabidopsis thaliana
7058	Bur-0	SRR3460472	4000000	400000000	SAMN04910471	SRX1734589	PRJNA319904	3702	Arabidopsis thaliana
7058	Bur-0	SRR3460473	1134278	113427800	SAMN04910471	SRX1734589	PRJNA319904	3702	Arabidopsis thaliana
7058	Bur-0	SRR3460474	10927268	1092726800	SAMN04910471	SRX1734589	PRJNA319904	3702	Arabidopsis thaliana
7058	Bur-0	SRR3460475	6527549	652754900	SAMN04910471	SRX1734589	PRJNA319904	3702	Arabidopsis thaliana
7058	Bur-0	SRR3460476	4000000	400000000	SAMN04910471	SRX1734589	PRJNA319904	3702	Arabidopsis thaliana
7058	Bur-0	SRR3460477	4000000	400000000	SAMN04910471	SRX1734589	PRJNA319904	3702	Arabidopsis thaliana
7067	Ct-1	SRR3460478	4000000	400000000	SAMN04910472	SRX1734590	PRJNA319904	3702	Arabidopsis thaliana
7067	Ct-1	SRR3460479	803102	80310200	SAMN04910472	SRX1734590	PRJNA319904	3702	Arabidopsis thaliana
7067	Ct-1	SRR3460480	4000000	400000000	SAMN04910472	SRX1734590	PRJNA319904	3702	Arabidopsis thaliana
7067	Ct-1	SRR3460481	3729859	372985900	SAMN04910472	SRX1734590	PRJNA319904	3702	Arabidopsis thaliana
7067	Ct-1	SRR3460482	4000000	400000000	SAMN04910472	SRX1734590	PRJNA319904	3702	Arabidopsis thaliana
7067	Ct-1	SRR3460483	3760127	376012700	SAMN04910472	SRX1734590	PRJNA319904	3702	Arabidopsis thaliana
7067	Ct-1	SRR3460484	4000000	400000000	SAMN04910472	SRX1734590	PRJNA319904	3702	Arabidopsis thaliana
7067	Ct-1	SRR3460485	4000000	400000000	SAMN04910472	SRX1734590	PRJNA319904	3702	Arabidopsis thaliana
7067	Ct-1	SRR3460486	768216	76821600	SAMN04910472	SRX1734590	PRJNA319904	3702	Arabidopsis thaliana
7067	Ct-1	SRR3460487	4000000	400000000	SAMN04910472	SRX1734590	PRJNA319904	3702	Arabidopsis thaliana
7067	Ct-1	SRR3460488	215877	21587700	SAMN04910472	SRX1734590	PRJNA319904	3702	Arabidopsis thaliana
7067	Ct-1	SRR3460489	10175820	1017582000	SAMN04910472	SRX1734590	PRJNA319904	3702	Arabidopsis thaliana
7067	Ct-1	SRR3460490	4000000	400000000	SAMN04910472	SRX1734590	PRJNA319904	3702	Arabidopsis thaliana
7067	Ct-1	SRR3460491	4000000	400000000	SAMN04910472	SRX1734590	PRJNA319904	3702	Arabidopsis thaliana
7067	Ct-1	SRR3460492	1925084	192508400	SAMN04910472	SRX1734590	PRJNA319904	3702	Arabidopsis thaliana
7067	Ct-1	SRR3460493	4000000	400000000	SAMN04910472	SRX1734590	PRJNA319904	3702	Arabidopsis thaliana
7067	Ct-1	SRR3460494	4000000	400000000	SAMN04910472	SRX1734590	PRJNA319904	3702	Arabidopsis thaliana
7094	Da-0	SRR3460495	8816399	881639900	SAMN04910473	SRX1734591	PRJNA319904	3702	Arabidopsis thaliana
7094	Da-0	SRR3460496	8572807	857280700	SAMN04910473	SRX1734591	PRJNA319904	3702	Arabidopsis thaliana
7094	Da-0	SRR3460497	8403552	840355200	SAMN04910473	SRX1734591	PRJNA319904	3702	Arabidopsis thaliana
7094	Da-0	SRR3460498	4000000	400000000	SAMN04910473	SRX1734591	PRJNA319904	3702	Arabidopsis thaliana
7094	Da-0	SRR3460499	2880072	288007200	SAMN04910473	SRX1734591	PRJNA319904	3702	Arabidopsis thaliana
7102	Do-0	SRR3460500	4000000	400000000	SAMN04910474	SRX1734592	PRJNA319904	3702	Arabidopsis thaliana
7102	Do-0	SRR3460501	4000000	404000000	SAMN04910474	SRX1734592	PRJNA319904	3702	Arabidopsis thaliana
7102	Do-0	SRR3460502	2838438	286682238	SAMN04910474	SRX1734592	PRJNA319904	3702	Arabidopsis thaliana
7102	Do-0	SRR3460503	4000000	400000000	SAMN04910474	SRX1734592	PRJNA319904	3702	Arabidopsis thaliana
7102	Do-0	SRR3460504	695821	69582100	SAMN04910474	SRX1734592	PRJNA319904	3702	Arabidopsis thaliana
7102	Do-0	SRR3460505	4000000	404000000	SAMN04910474	SRX1734592	PRJNA319904	3702	Arabidopsis thaliana
7102	Do-0	SRR3460506	4000000	404000000	SAMN04910474	SRX1734592	PRJNA319904	3702	Arabidopsis thaliana
7102	Do-0	SRR3460507	1360729	137433629	SAMN04910474	SRX1734592	PRJNA319904	3702	Arabidopsis thaliana
7102	Do-0	SRR3460508	4000000	404000000	SAMN04910474	SRX1734592	PRJNA319904	3702	Arabidopsis thaliana
7102	Do-0	SRR3460509	4000000	404000000	SAMN04910474	SRX1734592	PRJNA319904	3702	Arabidopsis thaliana
7102	Do-0	SRR3460510	1421681	143589781	SAMN04910474	SRX1734592	PRJNA319904	3702	Arabidopsis thaliana
7103	Dra-0	SRR3460511	4000000	400000000	SAMN04910475	SRX1734593	PRJNA319904	3702	Arabidopsis thaliana
7103	Dra-0	SRR3460512	4000000	400000000	SAMN04910475	SRX1734593	PRJNA319904	3702	Arabidopsis thaliana
7103	Dra-0	SRR3460513	3721096	372109600	SAMN04910475	SRX1734593	PRJNA319904	3702	Arabidopsis thaliana
7103	Dra-0	SRR3460514	4000000	400000000	SAMN04910475	SRX1734593	PRJNA319904	3702	Arabidopsis thaliana
7103	Dra-0	SRR3460515	4000000	400000000	SAMN04910475	SRX1734593	PRJNA319904	3702	Arabidopsis thaliana
7103	Dra-0	SRR3460516	3885172	388517200	SAMN04910475	SRX1734593	PRJNA319904	3702	Arabidopsis thaliana
7103	Dra-0	SRR3460517	4000000	400000000	SAMN04910475	SRX1734593	PRJNA319904	3702	Arabidopsis thaliana
7103	Dra-0	SRR3460518	4000000	400000000	SAMN04910475	SRX1734593	PRJNA319904	3702	Arabidopsis thaliana
7103	Dra-0	SRR3460519	2173978	217397800	SAMN04910475	SRX1734593	PRJNA319904	3702	Arabidopsis thaliana
7106	Dr-0	SRR3460520	4000000	400000000	SAMN04910476	SRX1734594	PRJNA319904	3702	Arabidopsis thaliana
7106	Dr-0	SRR3460521	3915743	391574300	SAMN04910476	SRX1734594	PRJNA319904	3702	Arabidopsis thaliana
7106	Dr-0	SRR3460522	4000000	400000000	SAMN04910476	SRX1734594	PRJNA319904	3702	Arabidopsis thaliana
7106	Dr-0	SRR3460523	3912153	391215300	SAMN04910476	SRX1734594	PRJNA319904	3702	Arabidopsis thaliana
7106	Dr-0	SRR3460524	4000000	400000000	SAMN04910476	SRX1734594	PRJNA319904	3702	Arabidopsis thaliana
7106	Dr-0	SRR3460525	3007063	300706300	SAMN04910476	SRX1734594	PRJNA319904	3702	Arabidopsis thaliana
7106	Dr-0	SRR3460526	4000000	400000000	SAMN04910476	SRX1734594	PRJNA319904	3702	Arabidopsis thaliana
7106	Dr-0	SRR3460527	2974623	297462300	SAMN04910476	SRX1734594	PRJNA319904	3702	Arabidopsis thaliana
7107	Durh-1	SRR3460528	4000000	400000000	SAMN04910477	SRX1734595	PRJNA319904	3702	Arabidopsis thaliana
7107	Durh-1	SRR3460529	1548826	154882600	SAMN04910477	SRX1734595	PRJNA319904	3702	Arabidopsis thaliana
7107	Durh-1	SRR3460530	4000000	400000000	SAMN04910477	SRX1734595	PRJNA319904	3702	Arabidopsis thaliana
7107	Durh-1	SRR3460531	1707060	170706000	SAMN04910477	SRX1734595	PRJNA319904	3702	Arabidopsis thaliana
7107	Durh-1	SRR3460532	4000000	400000000	SAMN04910477	SRX1734595	PRJNA319904	3702	Arabidopsis thaliana
7107	Durh-1	SRR3460533	202454	20245400	SAMN04910477	SRX1734595	PRJNA319904	3702	Arabidopsis thaliana
7107	Durh-1	SRR3460534	4000000	400000000	SAMN04910477	SRX1734595	PRJNA319904	3702	Arabidopsis thaliana
7107	Durh-1	SRR3460535	4000000	400000000	SAMN04910477	SRX1734595	PRJNA319904	3702	Arabidopsis thaliana
7107	Durh-1	SRR3460536	272353	27235300	SAMN04910477	SRX1734595	PRJNA319904	3702	Arabidopsis thaliana
7107	Durh-1	SRR3460537	4000000	400000000	SAMN04910477	SRX1734595	PRJNA319904	3702	Arabidopsis thaliana
7107	Durh-1	SRR3460538	3074304	307430400	SAMN04910477	SRX1734595	PRJNA319904	3702	Arabidopsis thaliana
7107	Durh-1	SRR3460539	4000000	400000000	SAMN04910477	SRX1734595	PRJNA319904	3702	Arabidopsis thaliana
7111	Edi-0	SRR3460540	4000000	400000000	SAMN04910478	SRX1734596	PRJNA319904	3702	Arabidopsis thaliana
7111	Edi-0	SRR3460541	4000000	400000000	SAMN04910478	SRX1734596	PRJNA319904	3702	Arabidopsis thaliana
7111	Edi-0	SRR3460542	614079	61407900	SAMN04910478	SRX1734596	PRJNA319904	3702	Arabidopsis thaliana
7111	Edi-0	SRR3460543	11295362	1129536200	SAMN04910478	SRX1734596	PRJNA319904	3702	Arabidopsis thaliana
7111	Edi-0	SRR3460544	4000000	400000000	SAMN04910478	SRX1734596	PRJNA319904	3702	Arabidopsis thaliana
7111	Edi-0	SRR3460545	4000000	400000000	SAMN04910478	SRX1734596	PRJNA319904	3702	Arabidopsis thaliana
7111	Edi-0	SRR3460546	2534901	253490100	SAMN04910478	SRX1734596	PRJNA319904	3702	Arabidopsis thaliana
7119	En-2	SRR3460547	4000000	400000000	SAMN04910479	SRX1734597	PRJNA319904	3702	Arabidopsis thaliana
7119	En-2	SRR3460548	2425220	242522000	SAMN04910479	SRX1734597	PRJNA319904	3702	Arabidopsis thaliana
7119	En-2	SRR3460549	4000000	400000000	SAMN04910479	SRX1734597	PRJNA319904	3702	Arabidopsis thaliana
7119	En-2	SRR3460550	139556	13955600	SAMN04910479	SRX1734597	PRJNA319904	3702	Arabidopsis thaliana
7119	En-2	SRR3460551	4000000	400000000	SAMN04910479	SRX1734597	PRJNA319904	3702	Arabidopsis thaliana
7119	En-2	SRR3460552	3144176	314417600	SAMN04910479	SRX1734597	PRJNA319904	3702	Arabidopsis thaliana
7119	En-2	SRR3460553	4000000	400000000	SAMN04910479	SRX1734597	PRJNA319904	3702	Arabidopsis thaliana
7119	En-2	SRR3460554	2858032	285803200	SAMN04910479	SRX1734597	PRJNA319904	3702	Arabidopsis thaliana
7161	Gd-1	SRR3460555	4000000	400000000	SAMN04910480	SRX1734598	PRJNA319904	3702	Arabidopsis thaliana
7161	Gd-1	SRR3460556	4000000	400000000	SAMN04910480	SRX1734598	PRJNA319904	3702	Arabidopsis thaliana
7161	Gd-1	SRR3460557	4000000	400000000	SAMN04910480	SRX1734598	PRJNA319904	3702	Arabidopsis thaliana
7161	Gd-1	SRR3460558	866802	86680200	SAMN04910480	SRX1734598	PRJNA319904	3702	Arabidopsis thaliana
7161	Gd-1	SRR3460559	4000000	400000000	SAMN04910480	SRX1734598	PRJNA319904	3702	Arabidopsis thaliana
7161	Gd-1	SRR3460560	275930	27593000	SAMN04910480	SRX1734598	PRJNA319904	3702	Arabidopsis thaliana
7161	Gd-1	SRR3460561	4000000	400000000	SAMN04910480	SRX1734598	PRJNA319904	3702	Arabidopsis thaliana
7161	Gd-1	SRR3460562	4000000	400000000	SAMN04910480	SRX1734598	PRJNA319904	3702	Arabidopsis thaliana
7161	Gd-1	SRR3460563	1040297	104029700	SAMN04910480	SRX1734598	PRJNA319904	3702	Arabidopsis thaliana
7161	Gd-1	SRR3460564	4000000	400000000	SAMN04910480	SRX1734598	PRJNA319904	3702	Arabidopsis thaliana
7161	Gd-1	SRR3460565	4000000	400000000	SAMN04910480	SRX1734598	PRJNA319904	3702	Arabidopsis thaliana
7161	Gd-1	SRR3460566	209264	20926400	SAMN04910480	SRX1734598	PRJNA319904	3702	Arabidopsis thaliana
7164	Hau-0	SRR3460567	4000000	400000000	SAMN04910481	SRX1734599	PRJNA319904	3702	Arabidopsis thaliana
7164	Hau-0	SRR3460568	3698598	369859800	SAMN04910481	SRX1734599	PRJNA319904	3702	Arabidopsis thaliana
7164	Hau-0	SRR3460569	4000000	400000000	SAMN04910481	SRX1734599	PRJNA319904	3702	Arabidopsis thaliana
7164	Hau-0	SRR3460570	4000000	400000000	SAMN04910481	SRX1734599	PRJNA319904	3702	Arabidopsis thaliana
7164	Hau-0	SRR3460571	420061	42006100	SAMN04910481	SRX1734599	PRJNA319904	3702	Arabidopsis thaliana
7165	Hn-0	SRR3460572	4000000	400000000	SAMN04910482	SRX1734600	PRJNA319904	3702	Arabidopsis thaliana
7165	Hn-0	SRR3460573	3726359	372635900	SAMN04910482	SRX1734600	PRJNA319904	3702	Arabidopsis thaliana
7165	Hn-0	SRR3460574	4000000	400000000	SAMN04910482	SRX1734600	PRJNA319904	3702	Arabidopsis thaliana
7165	Hn-0	SRR3460575	3841699	384169900	SAMN04910482	SRX1734600	PRJNA319904	3702	Arabidopsis thaliana
7165	Hn-0	SRR3460576	4000000	404000000	SAMN04910482	SRX1734600	PRJNA319904	3702	Arabidopsis thaliana
7165	Hn-0	SRR3460577	3743126	378055726	SAMN04910482	SRX1734600	PRJNA319904	3702	Arabidopsis thaliana
7165	Hn-0	SRR3460578	4000000	404000000	SAMN04910482	SRX1734600	PRJNA319904	3702	Arabidopsis thaliana
7165	Hn-0	SRR3460579	3744304	378174704	SAMN04910482	SRX1734600	PRJNA319904	3702	Arabidopsis thaliana
7169	Hh-0	SRR3460592	4000000	400000000	SAMN04910484	SRX1734602	PRJNA319904	3702	Arabidopsis thaliana
7169	Hh-0	SRR3460593	3831224	383122400	SAMN04910484	SRX1734602	PRJNA319904	3702	Arabidopsis thaliana
7169	Hh-0	SRR3460594	3651875	365187500	SAMN04910484	SRX1734602	PRJNA319904	3702	Arabidopsis thaliana
7169	Hh-0	SRR3460595	2976042	297604200	SAMN04910484	SRX1734602	PRJNA319904	3702	Arabidopsis thaliana
7169	Hh-0	SRR3460596	4000000	400000000	SAMN04910484	SRX1734602	PRJNA319904	3702	Arabidopsis thaliana
7169	Hh-0	SRR3460597	3699514	369951400	SAMN04910484	SRX1734602	PRJNA319904	3702	Arabidopsis thaliana
7169	Hh-0	SRR3460598	4000000	400000000	SAMN04910484	SRX1734602	PRJNA319904	3702	Arabidopsis thaliana
7169	Hh-0	SRR3460599	4000000	400000000	SAMN04910484	SRX1734602	PRJNA319904	3702	Arabidopsis thaliana
7169	Hh-0	SRR3460600	571982	57198200	SAMN04910484	SRX1734602	PRJNA319904	3702	Arabidopsis thaliana
7169	Hh-0	SRR3460601	4000000	400000000	SAMN04910484	SRX1734602	PRJNA319904	3702	Arabidopsis thaliana
7186	Kn-0	SRR3460602	4000000	400000000	SAMN04910485	SRX1734603	PRJNA319904	3702	Arabidopsis thaliana
7186	Kn-0	SRR3460603	3303388	330338800	SAMN04910485	SRX1734603	PRJNA319904	3702	Arabidopsis thaliana
7186	Kn-0	SRR3460604	4000000	400000000	SAMN04910485	SRX1734603	PRJNA319904	3702	Arabidopsis thaliana
7186	Kn-0	SRR3460605	873484	87348400	SAMN04910485	SRX1734603	PRJNA319904	3702	Arabidopsis thaliana
7186	Kn-0	SRR3460606	4000000	400000000	SAMN04910485	SRX1734603	PRJNA319904	3702	Arabidopsis thaliana
7186	Kn-0	SRR3460607	4000000	400000000	SAMN04910485	SRX1734603	PRJNA319904	3702	Arabidopsis thaliana
7186	Kn-0	SRR3460608	641264	64126400	SAMN04910485	SRX1734603	PRJNA319904	3702	Arabidopsis thaliana
7186	Kn-0	SRR3460609	4000000	400000000	SAMN04910485	SRX1734603	PRJNA319904	3702	Arabidopsis thaliana
7186	Kn-0	SRR3460610	3125536	312553600	SAMN04910485	SRX1734603	PRJNA319904	3702	Arabidopsis thaliana
7202	Kb-0	SRR3460611	2806359	280635900	SAMN04910486	SRX1734604	PRJNA319904	3702	Arabidopsis thaliana
7202	Kb-0	SRR3460612	4000000	400000000	SAMN04910486	SRX1734604	PRJNA319904	3702	Arabidopsis thaliana
7202	Kb-0	SRR3460613	41717	4171700	SAMN04910486	SRX1734604	PRJNA319904	3702	Arabidopsis thaliana
7202	Kb-0	SRR3460614	4000000	400000000	SAMN04910486	SRX1734604	PRJNA319904	3702	Arabidopsis thaliana
7202	Kb-0	SRR3460615	4000000	400000000	SAMN04910486	SRX1734604	PRJNA319904	3702	Arabidopsis thaliana
7202	Kb-0	SRR3460616	698739	69873900	SAMN04910486	SRX1734604	PRJNA319904	3702	Arabidopsis thaliana
7202	Kb-0	SRR3460617	4000000	400000000	SAMN04910486	SRX1734604	PRJNA319904	3702	Arabidopsis thaliana
7202	Kb-0	SRR3460618	3676894	367689400	SAMN04910486	SRX1734604	PRJNA319904	3702	Arabidopsis thaliana
7218	Le-0	SRR3460619	4000000	400000000	SAMN04910487	SRX1734605	PRJNA319904	3702	Arabidopsis thaliana
7218	Le-0	SRR3460620	4000000	400000000	SAMN04910487	SRX1734605	PRJNA319904	3702	Arabidopsis thaliana
7218	Le-0	SRR3460621	4000000	400000000	SAMN04910487	SRX1734605	PRJNA319904	3702	Arabidopsis thaliana
7218	Le-0	SRR3460622	830675	83067500	SAMN04910487	SRX1734605	PRJNA319904	3702	Arabidopsis thaliana
7218	Le-0	SRR3460623	4000000	400000000	SAMN04910487	SRX1734605	PRJNA319904	3702	Arabidopsis thaliana
7218	Le-0	SRR3460624	203150	20315000	SAMN04910487	SRX1734605	PRJNA319904	3702	Arabidopsis thaliana
7218	Le-0	SRR3460625	4000000	400000000	SAMN04910487	SRX1734605	PRJNA319904	3702	Arabidopsis thaliana
7218	Le-0	SRR3460626	4000000	400000000	SAMN04910487	SRX1734605	PRJNA319904	3702	Arabidopsis thaliana
7218	Le-0	SRR3460627	982853	98285300	SAMN04910487	SRX1734605	PRJNA319904	3702	Arabidopsis thaliana
7218	Le-0	SRR3460628	4000000	400000000	SAMN04910487	SRX1734605	PRJNA319904	3702	Arabidopsis thaliana
7218	Le-0	SRR3460629	4000000	400000000	SAMN04910487	SRX1734605	PRJNA319904	3702	Arabidopsis thaliana
7218	Le-0	SRR3460630	142189	14218900	SAMN04910487	SRX1734605	PRJNA319904	3702	Arabidopsis thaliana
7231	Li-7	SRR3460631	11424827	1142482700	SAMN04910488	SRX1734606	PRJNA319904	3702	Arabidopsis thaliana
7231	Li-7	SRR3460632	11123475	1112347500	SAMN04910488	SRX1734606	PRJNA319904	3702	Arabidopsis thaliana
7231	Li-7	SRR3460633	10893487	1089348700	SAMN04910488	SRX1734606	PRJNA319904	3702	Arabidopsis thaliana
7231	Li-7	SRR3460634	4000000	400000000	SAMN04910488	SRX1734606	PRJNA319904	3702	Arabidopsis thaliana
7231	Li-7	SRR3460635	4000000	400000000	SAMN04910488	SRX1734606	PRJNA319904	3702	Arabidopsis thaliana
7231	Li-7	SRR3460636	546240	54624000	SAMN04910488	SRX1734606	PRJNA319904	3702	Arabidopsis thaliana
7244	Mnz-0	SRR3460637	4000000	400000000	SAMN04910489	SRX1734607	PRJNA319904	3702	Arabidopsis thaliana
7244	Mnz-0	SRR3460638	2613331	261333100	SAMN04910489	SRX1734607	PRJNA319904	3702	Arabidopsis thaliana
7244	Mnz-0	SRR3460639	4000000	400000000	SAMN04910489	SRX1734607	PRJNA319904	3702	Arabidopsis thaliana
7244	Mnz-0	SRR3460640	2720950	272095000	SAMN04910489	SRX1734607	PRJNA319904	3702	Arabidopsis thaliana
7244	Mnz-0	SRR3460641	4000000	404000000	SAMN04910489	SRX1734607	PRJNA319904	3702	Arabidopsis thaliana
7244	Mnz-0	SRR3460642	2523603	254883903	SAMN04910489	SRX1734607	PRJNA319904	3702	Arabidopsis thaliana
7244	Mnz-0	SRR3460643	4000000	404000000	SAMN04910489	SRX1734607	PRJNA319904	3702	Arabidopsis thaliana
7244	Mnz-0	SRR3460644	2530172	255547372	SAMN04910489	SRX1734607	PRJNA319904	3702	Arabidopsis thaliana
7248	Mv-0	SRR3460645	4000000	400000000	SAMN04910580	SRX1734608	PRJNA319904	3702	Arabidopsis thaliana
7248	Mv-0	SRR3460646	4000000	400000000	SAMN04910580	SRX1734608	PRJNA319904	3702	Arabidopsis thaliana
7248	Mv-0	SRR3460647	4000000	400000000	SAMN04910580	SRX1734608	PRJNA319904	3702	Arabidopsis thaliana
7248	Mv-0	SRR3460648	938859	93885900	SAMN04910580	SRX1734608	PRJNA319904	3702	Arabidopsis thaliana
7248	Mv-0	SRR3460649	4000000	400000000	SAMN04910580	SRX1734608	PRJNA319904	3702	Arabidopsis thaliana
7248	Mv-0	SRR3460650	263181	26318100	SAMN04910580	SRX1734608	PRJNA319904	3702	Arabidopsis thaliana
7248	Mv-0	SRR3460651	4000000	400000000	SAMN04910580	SRX1734608	PRJNA319904	3702	Arabidopsis thaliana
7248	Mv-0	SRR3460652	4000000	400000000	SAMN04910580	SRX1734608	PRJNA319904	3702	Arabidopsis thaliana
7248	Mv-0	SRR3460653	1117026	111702600	SAMN04910580	SRX1734608	PRJNA319904	3702	Arabidopsis thaliana
7248	Mv-0	SRR3460654	4000000	400000000	SAMN04910580	SRX1734608	PRJNA319904	3702	Arabidopsis thaliana
7248	Mv-0	SRR3460655	4000000	400000000	SAMN04910580	SRX1734608	PRJNA319904	3702	Arabidopsis thaliana
7248	Mv-0	SRR3460656	183246	18324600	SAMN04910580	SRX1734608	PRJNA319904	3702	Arabidopsis thaliana
7250	Me-0	SRR3460657	4000000	400000000	SAMN04910581	SRX1734609	PRJNA319904	3702	Arabidopsis thaliana
7250	Me-0	SRR3460658	2176858	217685800	SAMN04910581	SRX1734609	PRJNA319904	3702	Arabidopsis thaliana
7282	Or-0	SRR3460673	4000000	400000000	SAMN04910584	SRX1734612	PRJNA319904	3702	Arabidopsis thaliana
7282	Or-0	SRR3460674	2800197	280019700	SAMN04910584	SRX1734612	PRJNA319904	3702	Arabidopsis thaliana
7282	Or-0	SRR3460675	4000000	400000000	SAMN04910584	SRX1734612	PRJNA319904	3702	Arabidopsis thaliana
7282	Or-0	SRR3460676	1179328	117932800	SAMN04910584	SRX1734612	PRJNA319904	3702	Arabidopsis thaliana
7282	Or-0	SRR3460677	4000000	400000000	SAMN04910584	SRX1734612	PRJNA319904	3702	Arabidopsis thaliana
7282	Or-0	SRR3460678	3495035	349503500	SAMN04910584	SRX1734612	PRJNA319904	3702	Arabidopsis thaliana
7282	Or-0	SRR3460679	4000000	400000000	SAMN04910584	SRX1734612	PRJNA319904	3702	Arabidopsis thaliana
7282	Or-0	SRR3460680	3170689	317068900	SAMN04910584	SRX1734612	PRJNA319904	3702	Arabidopsis thaliana
7288	Oy-0	SRR3460681	7293751	729375100	SAMN04910585	SRX1734613	PRJNA319904	3702	Arabidopsis thaliana
7288	Oy-0	SRR3460682	7756081	775608100	SAMN04910585	SRX1734613	PRJNA319904	3702	Arabidopsis thaliana
7296	Petergof	SRR3460683	9549061	954906100	SAMN04910586	SRX1734614	PRJNA319904	3702	Arabidopsis thaliana
7296	Petergof	SRR3460684	9292871	929287100	SAMN04910586	SRX1734614	PRJNA319904	3702	Arabidopsis thaliana
7296	Petergof	SRR3460685	9103170	910317000	SAMN04910586	SRX1734614	PRJNA319904	3702	Arabidopsis thaliana
7296	Petergof	SRR3460686	4000000	400000000	SAMN04910586	SRX1734614	PRJNA319904	3702	Arabidopsis thaliana
7296	Petergof	SRR3460687	3475735	347573500	SAMN04910586	SRX1734614	PRJNA319904	3702	Arabidopsis thaliana
7316	Rhen-1	SRR3460711	4000000	400000000	SAMN04910588	SRX1734616	PRJNA319904	3702	Arabidopsis thaliana
7316	Rhen-1	SRR3460712	3894007	389400700	SAMN04910588	SRX1734616	PRJNA319904	3702	Arabidopsis thaliana
7316	Rhen-1	SRR3460713	3779003	377900300	SAMN04910588	SRX1734616	PRJNA319904	3702	Arabidopsis thaliana
7316	Rhen-1	SRR3460714	2903978	290397800	SAMN04910588	SRX1734616	PRJNA319904	3702	Arabidopsis thaliana
7316	Rhen-1	SRR3460715	4000000	400000000	SAMN04910588	SRX1734616	PRJNA319904	3702	Arabidopsis thaliana
7316	Rhen-1	SRR3460716	3785837	378583700	SAMN04910588	SRX1734616	PRJNA319904	3702	Arabidopsis thaliana
7316	Rhen-1	SRR3460717	4000000	400000000	SAMN04910588	SRX1734616	PRJNA319904	3702	Arabidopsis thaliana
7316	Rhen-1	SRR3460718	4000000	400000000	SAMN04910588	SRX1734616	PRJNA319904	3702	Arabidopsis thaliana
7316	Rhen-1	SRR3460719	732554	73255400	SAMN04910588	SRX1734616	PRJNA319904	3702	Arabidopsis thaliana
7316	Rhen-1	SRR3460720	4000000	400000000	SAMN04910588	SRX1734616	PRJNA319904	3702	Arabidopsis thaliana
7320	Rou-0	SRR3460721	4000000	400000000	SAMN04910589	SRX1734617	PRJNA319904	3702	Arabidopsis thaliana
7320	Rou-0	SRR3460722	4000000	404000000	SAMN04910589	SRX1734617	PRJNA319904	3702	Arabidopsis thaliana
7320	Rou-0	SRR3460723	2317128	234029928	SAMN04910589	SRX1734617	PRJNA319904	3702	Arabidopsis thaliana
7320	Rou-0	SRR3460724	4000000	400000000	SAMN04910589	SRX1734617	PRJNA319904	3702	Arabidopsis thaliana
7320	Rou-0	SRR3460725	139374	13937400	SAMN04910589	SRX1734617	PRJNA319904	3702	Arabidopsis thaliana
7320	Rou-0	SRR3460726	4000000	404000000	SAMN04910589	SRX1734617	PRJNA319904	3702	Arabidopsis thaliana
7320	Rou-0	SRR3460727	4000000	404000000	SAMN04910589	SRX1734617	PRJNA319904	3702	Arabidopsis thaliana
7320	Rou-0	SRR3460728	726030	73329030	SAMN04910589	SRX1734617	PRJNA319904	3702	Arabidopsis thaliana
7320	Rou-0	SRR3460729	4000000	404000000	SAMN04910589	SRX1734617	PRJNA319904	3702	Arabidopsis thaliana
7320	Rou-0	SRR3460730	4000000	404000000	SAMN04910589	SRX1734617	PRJNA319904	3702	Arabidopsis thaliana
7320	Rou-0	SRR3460731	786371	79423471	SAMN04910589	SRX1734617	PRJNA319904	3702	Arabidopsis thaliana
7322	Rsch-4	SRR3460732	4000000	400000000	SAMN04910590	SRX1734618	PRJNA319904	3702	Arabidopsis thaliana
7322	Rsch-4	SRR3460733	560394	56039400	SAMN04910590	SRX1734618	PRJNA319904	3702	Arabidopsis thaliana
7322	Rsch-4	SRR3460734	4000000	400000000	SAMN04910590	SRX1734618	PRJNA319904	3702	Arabidopsis thaliana
7322	Rsch-4	SRR3460735	3471187	347118700	SAMN04910590	SRX1734618	PRJNA319904	3702	Arabidopsis thaliana
7322	Rsch-4	SRR3460736	4000000	400000000	SAMN04910590	SRX1734618	PRJNA319904	3702	Arabidopsis thaliana
7322	Rsch-4	SRR3460737	2061839	206183900	SAMN04910590	SRX1734618	PRJNA319904	3702	Arabidopsis thaliana
7322	Rsch-4	SRR3460738	4000000	400000000	SAMN04910590	SRX1734618	PRJNA319904	3702	Arabidopsis thaliana
7322	Rsch-4	SRR3460739	3538931	353893100	SAMN04910590	SRX1734618	PRJNA319904	3702	Arabidopsis thaliana
7322	Rsch-4	SRR3460740	4000000	400000000	SAMN04910590	SRX1734618	PRJNA319904	3702	Arabidopsis thaliana
7322	Rsch-4	SRR3460741	3558729	355872900	SAMN04910590	SRX1734618	PRJNA319904	3702	Arabidopsis thaliana
7322	Rsch-4	SRR3460742	4000000	400000000	SAMN04910590	SRX1734618	PRJNA319904	3702	Arabidopsis thaliana
7322	Rsch-4	SRR3460743	4000000	400000000	SAMN04910590	SRX1734618	PRJNA319904	3702	Arabidopsis thaliana
7327	Sf-1	SRR3460744	4000000	400000000	SAMN04910591	SRX1734619	PRJNA319904	3702	Arabidopsis thaliana
7327	Sf-1	SRR3460745	273836	27383600	SAMN04910591	SRX1734619	PRJNA319904	3702	Arabidopsis thaliana
7327	Sf-1	SRR3460746	4000000	400000000	SAMN04910591	SRX1734619	PRJNA319904	3702	Arabidopsis thaliana
7327	Sf-1	SRR3460747	4000000	400000000	SAMN04910591	SRX1734619	PRJNA319904	3702	Arabidopsis thaliana
7327	Sf-1	SRR3460748	1772637	177263700	SAMN04910591	SRX1734619	PRJNA319904	3702	Arabidopsis thaliana
7327	Sf-1	SRR3460749	4000000	400000000	SAMN04910591	SRX1734619	PRJNA319904	3702	Arabidopsis thaliana
7327	Sf-1	SRR3460750	780456	78045600	SAMN04910591	SRX1734619	PRJNA319904	3702	Arabidopsis thaliana
7327	Sf-1	SRR3460751	11423737	1142373700	SAMN04910591	SRX1734619	PRJNA319904	3702	Arabidopsis thaliana
7327	Sf-1	SRR3460752	4000000	400000000	SAMN04910591	SRX1734619	PRJNA319904	3702	Arabidopsis thaliana
7327	Sf-1	SRR3460753	4000000	400000000	SAMN04910591	SRX1734619	PRJNA319904	3702	Arabidopsis thaliana
7327	Sf-1	SRR3460754	2510046	251004600	SAMN04910591	SRX1734619	PRJNA319904	3702	Arabidopsis thaliana
7327	Sf-1	SRR3460755	4000000	400000000	SAMN04910591	SRX1734619	PRJNA319904	3702	Arabidopsis thaliana
7327	Sf-1	SRR3460756	4000000	400000000	SAMN04910591	SRX1734619	PRJNA319904	3702	Arabidopsis thaliana
7328	Sf-2	SRR3460757	4000000	400000000	SAMN04910592	SRX1734620	PRJNA319904	3702	Arabidopsis thaliana
7328	Sf-2	SRR3460758	143930	14393000	SAMN04910592	SRX1734620	PRJNA319904	3702	Arabidopsis thaliana
7328	Sf-2	SRR3460759	4000000	400000000	SAMN04910592	SRX1734620	PRJNA319904	3702	Arabidopsis thaliana
7328	Sf-2	SRR3460760	3058061	305806100	SAMN04910592	SRX1734620	PRJNA319904	3702	Arabidopsis thaliana
7328	Sf-2	SRR3460761	4000000	400000000	SAMN04910592	SRX1734620	PRJNA319904	3702	Arabidopsis thaliana
7328	Sf-2	SRR3460762	1539178	153917800	SAMN04910592	SRX1734620	PRJNA319904	3702	Arabidopsis thaliana
7328	Sf-2	SRR3460763	4000000	400000000	SAMN04910592	SRX1734620	PRJNA319904	3702	Arabidopsis thaliana
7328	Sf-2	SRR3460764	3160410	316041000	SAMN04910592	SRX1734620	PRJNA319904	3702	Arabidopsis thaliana
7328	Sf-2	SRR3460765	4000000	400000000	SAMN04910592	SRX1734620	PRJNA319904	3702	Arabidopsis thaliana
7328	Sf-2	SRR3460766	3210495	321049500	SAMN04910592	SRX1734620	PRJNA319904	3702	Arabidopsis thaliana
7328	Sf-2	SRR3460767	4000000	400000000	SAMN04910592	SRX1734620	PRJNA319904	3702	Arabidopsis thaliana
7328	Sf-2	SRR3460768	4000000	400000000	SAMN04910592	SRX1734620	PRJNA319904	3702	Arabidopsis thaliana
7346	Ste-0	SRR3460779	4000000	400000000	SAMN04910594	SRX1734622	PRJNA319904	3702	Arabidopsis thaliana
7346	Ste-0	SRR3460780	4000000	400000000	SAMN04910594	SRX1734622	PRJNA319904	3702	Arabidopsis thaliana
7346	Ste-0	SRR3460781	1179205	117920500	SAMN04910594	SRX1734622	PRJNA319904	3702	Arabidopsis thaliana
7346	Ste-0	SRR3460782	1706293	170629300	SAMN04910594	SRX1734622	PRJNA319904	3702	Arabidopsis thaliana
7346	Ste-0	SRR3460783	4000000	400000000	SAMN04910594	SRX1734622	PRJNA319904	3702	Arabidopsis thaliana
7346	Ste-0	SRR3460784	4000000	400000000	SAMN04910594	SRX1734622	PRJNA319904	3702	Arabidopsis thaliana
7346	Ste-0	SRR3460785	1200488	120048800	SAMN04910594	SRX1734622	PRJNA319904	3702	Arabidopsis thaliana
7346	Ste-0	SRR3460786	4000000	400000000	SAMN04910594	SRX1734622	PRJNA319904	3702	Arabidopsis thaliana
7346	Ste-0	SRR3460787	4000000	400000000	SAMN04910594	SRX1734622	PRJNA319904	3702	Arabidopsis thaliana
7346	Ste-0	SRR3460788	1077000	107700000	SAMN04910594	SRX1734622	PRJNA319904	3702	Arabidopsis thaliana
7346	Ste-0	SRR3460789	4000000	400000000	SAMN04910594	SRX1734622	PRJNA319904	3702	Arabidopsis thaliana
7350	Tac-0	SRR3460790	4000000	400000000	SAMN04910595	SRX1734623	PRJNA319904	3702	Arabidopsis thaliana
7350	Tac-0	SRR3460791	2912339	291233900	SAMN04910595	SRX1734623	PRJNA319904	3702	Arabidopsis thaliana
7350	Tac-0	SRR3460792	4000000	400000000	SAMN04910595	SRX1734623	PRJNA319904	3702	Arabidopsis thaliana
7350	Tac-0	SRR3460793	2889119	288911900	SAMN04910595	SRX1734623	PRJNA319904	3702	Arabidopsis thaliana
7350	Tac-0	SRR3460794	4000000	400000000	SAMN04910595	SRX1734623	PRJNA319904	3702	Arabidopsis thaliana
7350	Tac-0	SRR3460795	3718227	371822700	SAMN04910595	SRX1734623	PRJNA319904	3702	Arabidopsis thaliana
7350	Tac-0	SRR3460796	4000000	400000000	SAMN04910595	SRX1734623	PRJNA319904	3702	Arabidopsis thaliana
7350	Tac-0	SRR3460797	3645572	364557200	SAMN04910595	SRX1734623	PRJNA319904	3702	Arabidopsis thaliana
7353	Tha-1	SRR3460798	4000000	400000000	SAMN04910596	SRX1734624	PRJNA319904	3702	Arabidopsis thaliana
7353	Tha-1	SRR3460799	2540230	254023000	SAMN04910596	SRX1734624	PRJNA319904	3702	Arabidopsis thaliana
7353	Tha-1	SRR3460800	4000000	400000000	SAMN04910596	SRX1734624	PRJNA319904	3702	Arabidopsis thaliana
7353	Tha-1	SRR3460801	3233338	323333800	SAMN04910596	SRX1734624	PRJNA319904	3702	Arabidopsis thaliana
7353	Tha-1	SRR3460802	4000000	400000000	SAMN04910596	SRX1734624	PRJNA319904	3702	Arabidopsis thaliana
7353	Tha-1	SRR3460803	2456328	245632800	SAMN04910596	SRX1734624	PRJNA319904	3702	Arabidopsis thaliana
7353	Tha-1	SRR3460804	4000000	400000000	SAMN04910596	SRX1734624	PRJNA319904	3702	Arabidopsis thaliana
7353	Tha-1	SRR3460805	3095414	309541400	SAMN04910596	SRX1734624	PRJNA319904	3702	Arabidopsis thaliana
7354	Ting-1	SRR3460806	4000000	400000000	SAMN04910597	SRX1734625	PRJNA319904	3702	Arabidopsis thaliana
7354	Ting-1	SRR3460807	2743410	274341000	SAMN04910597	SRX1734625	PRJNA319904	3702	Arabidopsis thaliana
7354	Ting-1	SRR3460808	2473934	247393400	SAMN04910597	SRX1734625	PRJNA319904	3702	Arabidopsis thaliana
7354	Ting-1	SRR3460809	4000000	400000000	SAMN04910597	SRX1734625	PRJNA319904	3702	Arabidopsis thaliana
7354	Ting-1	SRR3460810	2735555	273555500	SAMN04910597	SRX1734625	PRJNA319904	3702	Arabidopsis thaliana
7354	Ting-1	SRR3460811	4000000	400000000	SAMN04910597	SRX1734625	PRJNA319904	3702	Arabidopsis thaliana
7354	Ting-1	SRR3460812	3556151	355615100	SAMN04910597	SRX1734625	PRJNA319904	3702	Arabidopsis thaliana
7354	Ting-1	SRR3460813	4000000	400000000	SAMN04910597	SRX1734625	PRJNA319904	3702	Arabidopsis thaliana
7354	Ting-1	SRR3460814	2860455	286045500	SAMN04910597	SRX1734625	PRJNA319904	3702	Arabidopsis thaliana
7372	Tscha-1	SRR3460823	27553910	2755391000	SAMN04910599	SRX1734627	PRJNA319904	3702	Arabidopsis thaliana
7372	Tscha-1	SRR3460824	4000000	400000000	SAMN04910599	SRX1734627	PRJNA319904	3702	Arabidopsis thaliana
7372	Tscha-1	SRR3460825	1815947	181594700	SAMN04910599	SRX1734627	PRJNA319904	3702	Arabidopsis thaliana
7372	Tscha-1	SRR3460826	4000000	400000000	SAMN04910599	SRX1734627	PRJNA319904	3702	Arabidopsis thaliana
7372	Tscha-1	SRR3460827	4000000	400000000	SAMN04910599	SRX1734627	PRJNA319904	3702	Arabidopsis thaliana
7372	Tscha-1	SRR3460828	3059720	305972000	SAMN04910599	SRX1734627	PRJNA319904	3702	Arabidopsis thaliana
7372	Tscha-1	SRR3460829	4000000	400000000	SAMN04910599	SRX1734627	PRJNA319904	3702	Arabidopsis thaliana
7372	Tscha-1	SRR3460830	4000000	400000000	SAMN04910599	SRX1734627	PRJNA319904	3702	Arabidopsis thaliana
7372	Tscha-1	SRR3460831	1488315	148831500	SAMN04910599	SRX1734627	PRJNA319904	3702	Arabidopsis thaliana
7372	Tscha-1	SRR3460832	4000000	400000000	SAMN04910599	SRX1734627	PRJNA319904	3702	Arabidopsis thaliana
7372	Tscha-1	SRR3460833	4000000	400000000	SAMN04910599	SRX1734627	PRJNA319904	3702	Arabidopsis thaliana
7372	Tscha-1	SRR3460834	4000000	400000000	SAMN04910599	SRX1734627	PRJNA319904	3702	Arabidopsis thaliana
7372	Tscha-1	SRR3460835	1054151	105415100	SAMN04910599	SRX1734627	PRJNA319904	3702	Arabidopsis thaliana
7372	Tscha-1	SRR3460836	4000000	400000000	SAMN04910599	SRX1734627	PRJNA319904	3702	Arabidopsis thaliana
7372	Tscha-1	SRR3460837	4000000	400000000	SAMN04910599	SRX1734627	PRJNA319904	3702	Arabidopsis thaliana
7372	Tscha-1	SRR3460838	1726667	172666700	SAMN04910599	SRX1734627	PRJNA319904	3702	Arabidopsis thaliana
7372	Tscha-1	SRR3460839	4000000	400000000	SAMN04910599	SRX1734627	PRJNA319904	3702	Arabidopsis thaliana
7373	Tsu-0	SRR3460840	4000000	400000000	SAMN04910600	SRX1734628	PRJNA319904	3702	Arabidopsis thaliana
7373	Tsu-0	SRR3460841	4000000	400000000	SAMN04910600	SRX1734628	PRJNA319904	3702	Arabidopsis thaliana
7373	Tsu-0	SRR3460842	2204712	220471200	SAMN04910600	SRX1734628	PRJNA319904	3702	Arabidopsis thaliana
7373	Tsu-0	SRR3460843	4000000	400000000	SAMN04910600	SRX1734628	PRJNA319904	3702	Arabidopsis thaliana
7373	Tsu-0	SRR3460844	4000000	400000000	SAMN04910600	SRX1734628	PRJNA319904	3702	Arabidopsis thaliana
7373	Tsu-0	SRR3460845	908490	90849000	SAMN04910600	SRX1734628	PRJNA319904	3702	Arabidopsis thaliana
7373	Tsu-0	SRR3460846	4000000	400000000	SAMN04910600	SRX1734628	PRJNA319904	3702	Arabidopsis thaliana
7373	Tsu-0	SRR3460847	4000000	400000000	SAMN04910600	SRX1734628	PRJNA319904	3702	Arabidopsis thaliana
7373	Tsu-0	SRR3460848	1027341	102734100	SAMN04910600	SRX1734628	PRJNA319904	3702	Arabidopsis thaliana
7373	Tsu-0	SRR3460849	4000000	400000000	SAMN04910600	SRX1734628	PRJNA319904	3702	Arabidopsis thaliana
7373	Tsu-0	SRR3460850	3114791	311479100	SAMN04910600	SRX1734628	PRJNA319904	3702	Arabidopsis thaliana
7373	Tsu-0	SRR3460851	4000000	400000000	SAMN04910600	SRX1734628	PRJNA319904	3702	Arabidopsis thaliana
7373	Tsu-0	SRR3460852	4000000	400000000	SAMN04910600	SRX1734628	PRJNA319904	3702	Arabidopsis thaliana
7373	Tsu-0	SRR3460853	3110300	311030000	SAMN04910600	SRX1734628	PRJNA319904	3702	Arabidopsis thaliana
7373	Tsu-0	SRR3460854	4000000	400000000	SAMN04910600	SRX1734628	PRJNA319904	3702	Arabidopsis thaliana
7373	Tsu-0	SRR3460855	2313450	231345000	SAMN04910600	SRX1734628	PRJNA319904	3702	Arabidopsis thaliana
7373	Tsu-0	SRR3460856	4000000	400000000	SAMN04910600	SRX1734628	PRJNA319904	3702	Arabidopsis thaliana
7373	Tsu-0	SRR3460857	2304308	230430800	SAMN04910600	SRX1734628	PRJNA319904	3702	Arabidopsis thaliana
7373	Tsu-0	SRR3460858	4000000	404000000	SAMN04910600	SRX1734628	PRJNA319904	3702	Arabidopsis thaliana
7373	Tsu-0	SRR3460859	4000000	404000000	SAMN04910600	SRX1734628	PRJNA319904	3702	Arabidopsis thaliana
7373	Tsu-0	SRR3460860	1005920	101597920	SAMN04910600	SRX1734628	PRJNA319904	3702	Arabidopsis thaliana
7373	Tsu-0	SRR3460861	4000000	404000000	SAMN04910600	SRX1734628	PRJNA319904	3702	Arabidopsis thaliana
7373	Tsu-0	SRR3460862	396312	39631200	SAMN04910600	SRX1734628	PRJNA319904	3702	Arabidopsis thaliana
7373	Tsu-0	SRR3460863	4000000	404000000	SAMN04910600	SRX1734628	PRJNA319904	3702	Arabidopsis thaliana
7373	Tsu-0	SRR3460864	1038937	104932637	SAMN04910600	SRX1734628	PRJNA319904	3702	Arabidopsis thaliana
7373	Tsu-0	SRR3460865	4000000	400000000	SAMN04910600	SRX1734628	PRJNA319904	3702	Arabidopsis thaliana
7373	Tsu-0	SRR3460866	2260376	226037600	SAMN04910600	SRX1734628	PRJNA319904	3702	Arabidopsis thaliana
7373	Tsu-0	SRR3460867	4000000	400000000	SAMN04910600	SRX1734628	PRJNA319904	3702	Arabidopsis thaliana
7373	Tsu-0	SRR3460868	2285434	228543400	SAMN04910600	SRX1734628	PRJNA319904	3702	Arabidopsis thaliana
7373	Tsu-0	SRR3460869	4000000	400000000	SAMN04910600	SRX1734628	PRJNA319904	3702	Arabidopsis thaliana
7373	Tsu-0	SRR3460870	3156951	315695100	SAMN04910600	SRX1734628	PRJNA319904	3702	Arabidopsis thaliana
7377	Tul-0	SRR3460871	2343486	234348600	SAMN04910601	SRX1734629	PRJNA319904	3702	Arabidopsis thaliana
7377	Tul-0	SRR3460872	4000000	400000000	SAMN04910601	SRX1734629	PRJNA319904	3702	Arabidopsis thaliana
7377	Tul-0	SRR3460873	1032066	103206600	SAMN04910601	SRX1734629	PRJNA319904	3702	Arabidopsis thaliana
7377	Tul-0	SRR3460874	4000000	400000000	SAMN04910601	SRX1734629	PRJNA319904	3702	Arabidopsis thaliana
7377	Tul-0	SRR3460875	4000000	400000000	SAMN04910601	SRX1734629	PRJNA319904	3702	Arabidopsis thaliana
7377	Tul-0	SRR3460876	1197266	119726600	SAMN04910601	SRX1734629	PRJNA319904	3702	Arabidopsis thaliana
7377	Tul-0	SRR3460877	4000000	400000000	SAMN04910601	SRX1734629	PRJNA319904	3702	Arabidopsis thaliana
7377	Tul-0	SRR3460878	4000000	400000000	SAMN04910601	SRX1734629	PRJNA319904	3702	Arabidopsis thaliana
7377	Tul-0	SRR3460879	448225	44822500	SAMN04910601	SRX1734629	PRJNA319904	3702	Arabidopsis thaliana
7384	Ven-1	SRR3460880	4000000	400000000	SAMN04910607	SRX1734630	PRJNA319904	3702	Arabidopsis thaliana
7384	Ven-1	SRR3460881	4000000	400000000	SAMN04910607	SRX1734630	PRJNA319904	3702	Arabidopsis thaliana
7384	Ven-1	SRR3460882	4000000	400000000	SAMN04910607	SRX1734630	PRJNA319904	3702	Arabidopsis thaliana
7384	Ven-1	SRR3460883	1862874	186287400	SAMN04910607	SRX1734630	PRJNA319904	3702	Arabidopsis thaliana
7384	Ven-1	SRR3460884	4000000	400000000	SAMN04910607	SRX1734630	PRJNA319904	3702	Arabidopsis thaliana
7384	Ven-1	SRR3460885	2899856	289985600	SAMN04910607	SRX1734630	PRJNA319904	3702	Arabidopsis thaliana
7384	Ven-1	SRR3460886	4000000	400000000	SAMN04910607	SRX1734630	PRJNA319904	3702	Arabidopsis thaliana
7384	Ven-1	SRR3460887	4000000	400000000	SAMN04910607	SRX1734630	PRJNA319904	3702	Arabidopsis thaliana
7384	Ven-1	SRR3460888	2946218	294621800	SAMN04910607	SRX1734630	PRJNA319904	3702	Arabidopsis thaliana
7384	Ven-1	SRR3460889	4000000	400000000	SAMN04910607	SRX1734630	PRJNA319904	3702	Arabidopsis thaliana
7384	Ven-1	SRR3460890	4000000	400000000	SAMN04910607	SRX1734630	PRJNA319904	3702	Arabidopsis thaliana
7384	Ven-1	SRR3460891	1882139	188213900	SAMN04910607	SRX1734630	PRJNA319904	3702	Arabidopsis thaliana
7396	Ws-0	SRR3460892	4000000	400000000	SAMN04910608	SRX1734631	PRJNA319904	3702	Arabidopsis thaliana
7396	Ws-0	SRR3460893	4000000	400000000	SAMN04910608	SRX1734631	PRJNA319904	3702	Arabidopsis thaliana
7396	Ws-0	SRR3460894	4000000	400000000	SAMN04910608	SRX1734631	PRJNA319904	3702	Arabidopsis thaliana
7396	Ws-0	SRR3460895	1928979	192897900	SAMN04910608	SRX1734631	PRJNA319904	3702	Arabidopsis thaliana
7396	Ws-0	SRR3460896	4000000	400000000	SAMN04910608	SRX1734631	PRJNA319904	3702	Arabidopsis thaliana
7396	Ws-0	SRR3460897	4000000	400000000	SAMN04910608	SRX1734631	PRJNA319904	3702	Arabidopsis thaliana
7396	Ws-0	SRR3460898	590853	59085300	SAMN04910608	SRX1734631	PRJNA319904	3702	Arabidopsis thaliana
7396	Ws-0	SRR3460899	4000000	400000000	SAMN04910608	SRX1734631	PRJNA319904	3702	Arabidopsis thaliana
7396	Ws-0	SRR3460900	869141	86914100	SAMN04910608	SRX1734631	PRJNA319904	3702	Arabidopsis thaliana
7396	Ws-0	SRR3460901	4000000	400000000	SAMN04910608	SRX1734631	PRJNA319904	3702	Arabidopsis thaliana
7396	Ws-0	SRR3460902	3779763	377976300	SAMN04910608	SRX1734631	PRJNA319904	3702	Arabidopsis thaliana
7396	Ws-0	SRR3460903	4000000	400000000	SAMN04910608	SRX1734631	PRJNA319904	3702	Arabidopsis thaliana
7396	Ws-0	SRR3460904	4000000	400000000	SAMN04910608	SRX1734631	PRJNA319904	3702	Arabidopsis thaliana
7396	Ws-0	SRR3460905	3663080	366308000	SAMN04910608	SRX1734631	PRJNA319904	3702	Arabidopsis thaliana
7396	Ws-0	SRR3460906	4000000	400000000	SAMN04910608	SRX1734631	PRJNA319904	3702	Arabidopsis thaliana
7396	Ws-0	SRR3460907	3741130	374113000	SAMN04910608	SRX1734631	PRJNA319904	3702	Arabidopsis thaliana
7396	Ws-0	SRR3460908	3587626	358762600	SAMN04910608	SRX1734631	PRJNA319904	3702	Arabidopsis thaliana
7396	Ws-0	SRR3460909	4000000	400000000	SAMN04910608	SRX1734631	PRJNA319904	3702	Arabidopsis thaliana
7396	Ws-0	SRR3460910	4000000	400000000	SAMN04910608	SRX1734631	PRJNA319904	3702	Arabidopsis thaliana
7396	Ws-0	SRR3460911	709155	70915500	SAMN04910608	SRX1734631	PRJNA319904	3702	Arabidopsis thaliana
7396	Ws-0	SRR3460912	4000000	400000000	SAMN04910608	SRX1734631	PRJNA319904	3702	Arabidopsis thaliana
7396	Ws-0	SRR3460913	4000000	400000000	SAMN04910608	SRX1734631	PRJNA319904	3702	Arabidopsis thaliana
7396	Ws-0	SRR3460914	767510	76751000	SAMN04910608	SRX1734631	PRJNA319904	3702	Arabidopsis thaliana
7404	Wc-1	SRR3460915	4000000	400000000	SAMN04910602	SRX1734632	PRJNA319904	3702	Arabidopsis thaliana
7404	Wc-1	SRR3460916	2947062	294706200	SAMN04910602	SRX1734632	PRJNA319904	3702	Arabidopsis thaliana
7404	Wc-1	SRR3460917	4000000	400000000	SAMN04910602	SRX1734632	PRJNA319904	3702	Arabidopsis thaliana
7404	Wc-1	SRR3460918	3022671	302267100	SAMN04910602	SRX1734632	PRJNA319904	3702	Arabidopsis thaliana
7404	Wc-1	SRR3460919	4000000	400000000	SAMN04910602	SRX1734632	PRJNA319904	3702	Arabidopsis thaliana
7404	Wc-1	SRR3460920	3770868	377086800	SAMN04910602	SRX1734632	PRJNA319904	3702	Arabidopsis thaliana
7404	Wc-1	SRR3460921	4000000	400000000	SAMN04910602	SRX1734632	PRJNA319904	3702	Arabidopsis thaliana
7404	Wc-1	SRR3460922	3753561	375356100	SAMN04910602	SRX1734632	PRJNA319904	3702	Arabidopsis thaliana
7413	Wil-2	SRR3460923	4000000	400000000	SAMN04910603	SRX1734633	PRJNA319904	3702	Arabidopsis thaliana
7413	Wil-2	SRR3460924	4000000	400000000	SAMN04910603	SRX1734633	PRJNA319904	3702	Arabidopsis thaliana
7413	Wil-2	SRR3460925	4000000	400000000	SAMN04910603	SRX1734633	PRJNA319904	3702	Arabidopsis thaliana
7413	Wil-2	SRR3460926	999656	99965600	SAMN04910603	SRX1734633	PRJNA319904	3702	Arabidopsis thaliana
7413	Wil-2	SRR3460927	4000000	400000000	SAMN04910603	SRX1734633	PRJNA319904	3702	Arabidopsis thaliana
7413	Wil-2	SRR3460928	4000000	400000000	SAMN04910603	SRX1734633	PRJNA319904	3702	Arabidopsis thaliana
7413	Wil-2	SRR3460929	647660	64766000	SAMN04910603	SRX1734633	PRJNA319904	3702	Arabidopsis thaliana
7413	Wil-2	SRR3460930	4000000	400000000	SAMN04910603	SRX1734633	PRJNA319904	3702	Arabidopsis thaliana
7413	Wil-2	SRR3460931	4000000	400000000	SAMN04910603	SRX1734633	PRJNA319904	3702	Arabidopsis thaliana
7413	Wil-2	SRR3460932	1852222	185222200	SAMN04910603	SRX1734633	PRJNA319904	3702	Arabidopsis thaliana
7413	Wil-2	SRR3460933	4000000	400000000	SAMN04910603	SRX1734633	PRJNA319904	3702	Arabidopsis thaliana
7413	Wil-2	SRR3460934	469165	46916500	SAMN04910603	SRX1734633	PRJNA319904	3702	Arabidopsis thaliana
7413	Wil-2	SRR3460935	4000000	400000000	SAMN04910603	SRX1734633	PRJNA319904	3702	Arabidopsis thaliana
7413	Wil-2	SRR3460936	4000000	400000000	SAMN04910603	SRX1734633	PRJNA319904	3702	Arabidopsis thaliana
7413	Wil-2	SRR3460937	1409510	140951000	SAMN04910603	SRX1734633	PRJNA319904	3702	Arabidopsis thaliana
7413	Wil-2	SRR3460938	4000000	400000000	SAMN04910603	SRX1734633	PRJNA319904	3702	Arabidopsis thaliana
7413	Wil-2	SRR3460939	4000000	400000000	SAMN04910603	SRX1734633	PRJNA319904	3702	Arabidopsis thaliana
7413	Wil-2	SRR3460940	908279	90827900	SAMN04910603	SRX1734633	PRJNA319904	3702	Arabidopsis thaliana
7418	Zu-1	SRR3460941	4000000	400000000	SAMN04910604	SRX1734634	PRJNA319904	3702	Arabidopsis thaliana
7418	Zu-1	SRR3460942	4000000	400000000	SAMN04910604	SRX1734634	PRJNA319904	3702	Arabidopsis thaliana
7418	Zu-1	SRR3460943	2141459	214145900	SAMN04910604	SRX1734634	PRJNA319904	3702	Arabidopsis thaliana
7418	Zu-1	SRR3460944	4000000	400000000	SAMN04910604	SRX1734634	PRJNA319904	3702	Arabidopsis thaliana
7418	Zu-1	SRR3460945	351260	35126000	SAMN04910604	SRX1734634	PRJNA319904	3702	Arabidopsis thaliana
7418	Zu-1	SRR3460946	4000000	400000000	SAMN04910604	SRX1734634	PRJNA319904	3702	Arabidopsis thaliana
[truncated: 4,079 more rows]

## Sheet: Supplementary Table 2
Supplementary Table 2. sQTLs analysis among diverse accessions of A. thaliana using transcriptomic data
Gene List	SNP List	statisticS	pValue	qValue
AT3G01540	snp_3_214472	869.586	0	0
AT5G02810	snp_5_626009	803.016	0	0
AT1G04170	snp_1_1099063	702.659	0	0
AT1G30320	snp_1_10688832	636.631	0	0
AT4G36648	snp_4_17284195	600.665	0	0
AT3G55080	snp_3_20412951	587.179	0	0
AT5G55896	snp_5_22602033	575.927	0	0
AT5G62290	snp_5_25021681	570.266	0	0
AT5G62290	snp_5_25021641	570.266	0	0
AT3G23640	snp_3_8507568	566.984	0	0
AT3G57280	snp_3_21197863	549.51	0	0
AT1G13350	snp_1_4567352	544.176	0	0
AT2G35155	snp_2_16213101	516.068	0	0
AT3G23640	snp_3_8502836	504.575	0	0
AT5G25440	snp_5_8854834	503.437	0	0
AT3G01850	snp_3_214472	496.102	0	0
AT4G26555	snp_4_13357868	488.616	0	0
AT1G79500	snp_1_29908267	473.061	0	0
AT1G79500	snp_1_29908142	473.061	0	0
AT2G35155	snp_2_14569250	450.407	0	0
AT2G20180	snp_1_2258481	448.404	0	0
AT1G79500	snp_1_29908304	445.5	0	0
AT3G57280	snp_3_21198068	441.305	0	0
AT2G41720	snp_2_17382403	436.679	0	0
AT5G62290	snp_5_25021619	435.717	0	0
AT5G62290	snp_5_25021642	435.166	0	0
AT2G25870	snp_2_11033381	432.874	0	0
AT2G41720	snp_2_17402560	429.869	0	0
AT1G77000	snp_1_28942321	425.627	0	0
AT2G35155	snp_1_1723456	425.043	0	0
AT2G35155	snp_2_16307305	419.294	0	0
AT3G23640	snp_3_5782977	419.272	0	0
AT3G23640	snp_3_5782734	419.272	0	0
AT4G34480	snp_3_10248316	406.682	0	0
AT4G34480	snp_1_4516410	406.682	0	0
AT4G34480	snp_3_7080099	406.682	0	0
AT4G34480	snp_3_6990362	406.682	0	0
AT4G34480	snp_3_15521084	406.682	0	0
AT4G34480	snp_1_22272974	406.682	0	0
AT4G34480	snp_4_10331191	406.682	0	0
AT4G34480	snp_3_14086698	406.682	0	0
AT4G34480	snp_3_14321930	406.682	0	0
AT4G34480	snp_1_18733126	406.682	0	0
AT4G34480	snp_1_19037227	406.682	0	0
AT4G34480	snp_2_12163162	406.682	0	0
AT4G34480	snp_5_3869787	406.682	0	0
AT4G34480	snp_5_4967320	406.682	0	0
AT4G34480	snp_5_6264906	406.682	0	0
AT4G34480	snp_5_9505943	406.682	0	0
AT4G34480	snp_5_9366703	406.682	0	0
AT4G34480	snp_5_1809467	406.682	0	0
AT4G34480	snp_5_25708847	406.682	0	0
AT4G34480	snp_1_8569297	406.682	0	0
AT4G34480	snp_1_1619059	406.682	0	0
AT4G34480	snp_4_12655797	406.682	0	0
AT4G34480	snp_4_12592337	406.682	0	0
AT4G34480	snp_4_12467812	406.682	0	0
AT4G34480	snp_4_13571984	406.682	0	0
AT4G34480	snp_4_13566698	406.682	0	0
AT4G34480	snp_4_13589213	406.682	0	0
AT2G35155	snp_2_14569996	402.831	0	0
AT2G20180	snp_5_13528885	400.264	0	0
AT3G23640	snp_3_6580238	397.741	0	0
AT1G79500	snp_1_29888436	394.516	0	0
AT2G20180	snp_3_2502381	393.783	0	0
AT1G77000	snp_1_28942254	392.311	0	0
AT1G77000	snp_1_28942245	392.311	0	0
AT3G28100	snp_3_5782977	386.406	0	0
AT3G28100	snp_3_5782734	386.406	0	0
AT2G35155	snp_3_3214139	377.835	0	0
AT3G01540	snp_3_935495	376.767	0	0
AT1G12800	snp_1_3978064	375.291	0	0
AT3G23640	snp_3_5734138	373.457	0	0
AT4G25880	snp_4_13157897	372.825	0	0
AT4G25880	snp_4_13157866	372.825	0	0
AT4G25880	snp_4_13157678	372.825	0	0
AT4G25880	snp_4_13156709	372.825	0	0
AT3G23640	snp_3_2936349	370.589	0	0
AT1G07700	snp_1_2386208	369.976	0	0
AT1G07700	snp_1_2386170	369.976	0	0
AT2G20180	snp_2_9474347	369.288	0	0
AT2G35155	snp_2_14741368	369.013	0	0
AT3G23640	snp_3_5967811	358.647	0	0
AT3G23640	snp_3_19681684	354.773	0	0
AT3G23640	snp_2_17813002	352.324	0	0
AT2G20180	snp_2_9276284	351.383	0	0
AT4G19500	snp_5_22420090	351.201	0	0
AT3G23640	snp_3_2403451	350.224	0	0
AT3G23640	snp_3_2402918	350.224	0	0
AT3G23640	snp_3_2401731	350.224	0	0
AT3G23640	snp_3_3103309	344.117	0	0
AT3G23640	snp_3_3099932	344.117	0	0
AT3G23640	snp_3_3099695	344.117	0	0
AT3G23640	snp_3_3099620	344.117	0	0
AT1G53800	snp_1_20080504	341.59	0	0
AT1G53800	snp_1_20080429	341.59	0	0
AT2G35155	snp_3_3103309	339.328	0	0
AT2G35155	snp_3_3099932	339.328	0	0
AT2G35155	snp_3_3099695	339.328	0	0
AT2G35155	snp_3_3099620	339.328	0	0
AT2G35155	snp_2_17398188	338.617	0	0
AT2G35155	snp_2_17398187	338.617	0	0
AT3G23640	snp_1_1723456	337.259	0	0
AT5G62290	snp_5_25019983	336.183	0	0
AT2G20180	snp_5_2033249	336.025	0	0
AT3G23640	snp_3_3099628	335.979	0	0
AT3G23640	snp_1_1235361	332.732	0	0
AT3G23640	snp_4_15281135	332.438	0	0
AT3G23640	snp_4_15280684	332.438	0	0
AT2G35155	snp_3_5782977	332.12	0	0
AT2G35155	snp_3_5782734	332.12	0	0
AT3G28100	snp_3_8507568	332.074	0	0
AT3G28100	snp_2_14264680	331.619	0	0
AT4G37550	snp_4_17648175	330.709	0	0
AT5G43930	snp_5_17680369	327.288	0	0
AT3G23640	snp_2_17815456	326.532	0	0
AT2G25605	snp_3_10248316	326.502	0	0
AT2G25605	snp_1_4516410	326.502	0	0
AT2G25605	snp_3_7080099	326.502	0	0
AT2G25605	snp_3_6990362	326.502	0	0
AT2G25605	snp_3_15521084	326.502	0	0
AT2G25605	snp_1_22272974	326.502	0	0
AT2G25605	snp_4_10331191	326.502	0	0
AT2G25605	snp_3_14086698	326.502	0	0
AT2G25605	snp_3_14321930	326.502	0	0
AT2G25605	snp_1_18733126	326.502	0	0
AT2G25605	snp_1_19037227	326.502	0	0
AT2G25605	snp_2_12163162	326.502	0	0
AT2G25605	snp_5_3869787	326.502	0	0
AT2G25605	snp_5_4967320	326.502	0	0
AT2G25605	snp_5_6264906	326.502	0	0
AT2G25605	snp_5_9505943	326.502	0	0
AT2G25605	snp_5_9366703	326.502	0	0
AT2G25605	snp_5_1809467	326.502	0	0
AT2G25605	snp_5_25708847	326.502	0	0
AT2G25605	snp_1_8569297	326.502	0	0
AT2G25605	snp_1_1619059	326.502	0	0
AT2G25605	snp_4_12655797	326.502	0	0
AT2G25605	snp_4_12592337	326.502	0	0
AT2G25605	snp_4_12467812	326.502	0	0
AT2G25605	snp_4_13571984	326.502	0	0
AT2G25605	snp_4_13566698	326.502	0	0
AT2G25605	snp_4_13589213	326.502	0	0
AT4G31800	snp_4_15319495	324.653	0	0
AT3G59780	snp_3_22010667	323.088	0	0
AT5G13560	snp_5_2747041	322.616	0	0
AT2G23985	snp_1_3822394	321.018	0	0
AT5G02810	snp_4_18136696	320.767	0	0
AT3G23640	snp_3_5971679	319.859	0	0
AT3G23640	snp_1_966170	318.358	0	0
AT4G25880	snp_4_13158645	318.031	0	0
AT2G35155	snp_4_15281135	315.717	0	0
AT2G35155	snp_4_15280684	315.717	0	0
AT1G54350	snp_1_20294909	315.546	0	0
AT1G54350	snp_1_20287867	315.546	0	0
AT3G23640	snp_3_3094274	315.325	0	0
AT5G24670	snp_5_5104489	315.169	0	0
AT2G35155	snp_2_16351929	315.121	0	0
AT3G01850	snp_2_16580828	314.327	0	0
AT4G26555	snp_4_13466669	312.294	0	0
AT2G35155	snp_1_25558177	311.209	0	0
AT3G01540	snp_3_19182922	310.594	0	0
AT3G01540	snp_3_5690652	310.389	0	0
AT2G23985	snp_2_8902366	310.039	0	0
AT3G23640	snp_3_3214139	309.681	0	0
AT2G35155	snp_1_1235361	309.104	0	0
AT2G35155	snp_3_2936349	308.631	0	0
AT2G35155	snp_1_2361962	308.389	0	0
AT3G23640	snp_3_2936278	306.834	0	0
AT3G01540	snp_3_18984798	304.7	0	0
AT2G35155	snp_2_14264680	303.622	0	0
AT4G24972	snp_4_12543497	303.031	0	0
AT1G06710	snp_1_2056334	302.094	0	0
AT4G34480	snp_3_19456704	301.63	0	0
AT4G34480	snp_5_17858102	301.63	0	0
AT2G23985	snp_3_22608991	301.565	0	0
AT3G01540	snp_4_9342228	300.862	0	0
AT2G35155	snp_1_966170	300.485	0	0
AT3G23640	snp_2_18417930	300.378	0	0
AT3G23640	snp_4_16076253	300.224	0	0
AT2G35155	snp_3_3099628	299.818	0	0
AT2G20180	snp_3_3213899	299.768	0	0
AT3G01540	snp_2_2791118	299.55	0	0
AT5G13560	snp_4_15930224	299.362	0	0
AT2G35155	snp_2_18417930	299.318	0	0
AT3G45850	snp_3_16859531	299.102	0	0
AT3G01540	snp_3_612511	297.73	0	0
AT2G20180	snp_1_2516122	297.258	0	0
AT5G13560	snp_5_2670235	297.214	0	0
AT5G13560	snp_5_2746592	297.089	0	0
AT5G13560	snp_5_2685218	297.089	0	0
AT2G20180	snp_4_1332197	296.939	0	0
AT3G01540	snp_5_695924	296.773	0	0
AT3G28100	snp_3_2936349	296.743	0	0
AT4G34480	snp_5_23809391	296.391	0	0
AT4G34480	snp_3_19340338	296.114	0	0
AT5G13560	snp_5_22655443	295.234	0	0
AT2G20180	snp_3_4092644	294.07	0	0
AT1G54350	snp_1_20296681	293.986	0	0
AT3G23640	snp_2_16213101	293.711	0	0
AT3G01540	snp_5_20531769	293.651	0	0
AT3G23640	snp_2_14264680	293.246	0	0
AT1G76440	snp_1_28687324	293.114	0	0
AT1G12800	snp_1_4567352	292.505	0	0
AT5G13560	snp_1_2258481	291.604	0	0
AT3G28100	snp_3_10211401	291.015	0	0
AT4G34480	snp_3_5474541	290.877	0	0
AT4G34480	snp_4_2475534	290.877	0	0
AT2G35155	snp_3_2403451	290.092	0	0
AT2G35155	snp_3_2402918	290.092	0	0
AT2G35155	snp_3_2401731	290.092	0	0
AT3G23640	snp_1_20863350	289.995	0	0
AT3G01850	snp_2_16263117	289.782	0	0
AT2G35155	snp_1_6609806	289.147	0	0
AT2G35155	snp_1_6609398	289.147	0	0
AT2G35155	snp_1_6609025	289.147	0	0
AT3G23640	snp_1_935151	288.667	0	0
AT3G23640	snp_2_14569996	288.526	0	0
AT3G23640	snp_2_17398188	288.379	0	0
AT3G23640	snp_2_17398187	288.379	0	0
AT2G35155	snp_1_6617889	288.208	0	0
AT2G35155	snp_1_6617856	288.208	0	0
AT2G35155	snp_1_6617814	288.208	0	0
AT3G01850	snp_3_935495	287.553	0	0
AT4G31800	snp_4_15542038	287.44	0	0
AT3G01540	snp_1_9813987	286.659	0	0
AT3G23640	snp_3_6227881	286.147	0	0
AT3G28100	snp_3_19681684	284.599	0	0
AT3G01540	snp_2_869229	284.074	0	0
AT2G35155	snp_5_8889003	283.988	0	0
AT3G23640	snp_4_13594962	283.793	0	0
AT3G23640	snp_4_13594810	283.793	0	0
AT3G23640	snp_3_6411239	283.596	0	0
AT3G23640	snp_3_6410449	283.596	0	0
AT3G23640	snp_3_6410187	283.596	0	0
AT5G02810	snp_4_18109810	282.311	0	0
AT3G01540	snp_1_27554081	282.285	0	0
AT2G23985	snp_5_3602986	282.13	0	0
AT2G23985	snp_5_3602985	282.13	0	0
AT2G35155	snp_2_14126518	282.088	0	0
AT2G20180	snp_5_23210019	280.619	0	0
AT2G20180	snp_3_1925996	280.341	0	0
AT5G66030	snp_5_26417516	280.2	0	0
AT5G24670	snp_5_8456316	279.619	0	0
AT3G28100	snp_3_5734138	279.51	0	0
AT3G23640	snp_2_18277358	279.269	0	0
AT3G23640	snp_1_2361962	279.092	0	0
AT2G35155	snp_2_16311787	277.701	0	0
AT2G35155	snp_1_5952948	277.219	0	0
AT2G35155	snp_1_5950842	277.219	0	0
AT2G35155	snp_4_16622260	276.945	0	0
AT2G35155	snp_4_16621455	276.945	0	0
AT3G23640	snp_5_3034448	276.921	0	0
AT1G01770	snp_1_275539	276.744	0	0
AT4G24972	snp_4_15281135	276.595	0	0
AT4G24972	snp_4_15280684	276.595	0	0
AT5G24670	snp_3_4916610	276.437	0	0
AT2G35155	snp_1_2352306	276.364	0	0
AT3G28100	snp_3_8502836	276.077	0	0
AT2G20180	snp_2_15309959	275.136	0	0
AT2G35155	snp_1_25560357	274.835	0	0
AT3G28100	snp_2_14569996	274.823	0	0
AT3G01540	snp_5_3441189	274.478	0	0
AT3G23640	snp_3_247275	274.425	0	0
AT2G35155	snp_2_8494072	273.885	0	0
AT2G35155	snp_2_8493919	273.885	0	0
AT2G35155	snp_2_8493882	273.885	0	0
AT3G28100	snp_3_2403451	273.689	0	0
AT3G28100	snp_3_2402918	273.689	0	0
AT3G28100	snp_3_2401731	273.689	0	0
AT3G23640	snp_1_7368596	272.968	0	0
AT2G22980	snp_2_9847659	271.304	0	0
AT2G35155	snp_1_935151	271.148	0	0
AT5G24670	snp_2_14817298	270.973	0	0
AT2G20180	snp_2_6452703	270.942	0	0
AT3G23640	snp_1_1315094	270.781	0	0
AT3G28100	snp_3_3103309	270.415	0	0
AT3G28100	snp_3_3099932	270.415	0	0
AT3G28100	snp_3_3099695	270.415	0	0
AT3G28100	snp_3_3099620	270.415	0	0
AT3G28100	snp_2_16724306	270.365	0	0
AT2G24270	snp_2_10328140	270.069	0	0
AT2G35155	snp_3_23012858	268.163	0	0
AT3G28100	snp_4_13594962	267.922	0	0
AT3G28100	snp_4_13594810	267.922	0	0
AT2G23985	snp_3_4916610	267.799	0	0
AT2G20180	snp_4_10052967	267.125	0	0
AT3G23640	snp_5_4334773	267.042	0	0
AT3G28100	snp_1_1723456	266.697	0	0
AT3G23640	snp_2_16307305	266.218	0	0
AT3G01540	snp_3_5853111	266.053	0	0
AT5G02810	snp_4_16995165	265.899	0	0
AT5G13560	snp_3_2502381	265.761	0	0
AT3G01540	snp_1_17953850	265.591	0	0
AT2G35155	snp_5_24914441	265.444	0	0
AT2G35155	snp_4_16296934	265.291	0	0
AT3G28100	snp_2_16213101	265.284	0	0
AT3G01540	snp_5_17141635	265.119	0	0
AT3G23640	snp_4_16070593	264.962	0	0
AT2G23985	snp_2_15864771	264.349	0	0
AT2G35155	snp_1_6321025	264.254	0	0
AT3G01540	snp_1_21379684	264.043	0	0
AT3G23640	snp_1_2352306	263.486	0	0
AT2G20180	snp_1_6377941	263.466	0	0
AT2G20180	snp_5_2547018	263.238	0	0
AT4G25880	snp_2_18147454	263.184	0	0
AT4G25880	snp_2_18147446	263.184	0	0
AT4G25880	snp_5_747043	263.184	0	0
AT4G26555	snp_4_13437964	263.074	0	0
AT2G23985	snp_5_1498192	263.017	0	0
AT3G23640	snp_3_23449142	262.889	0	0
AT3G01540	snp_5_17383081	262.304	0	0
AT4G36648	snp_1_1235361	261.236	0	0
AT2G35155	snp_2_17813002	260.885	0	0
AT4G36648	snp_4_15281135	260.847	0	0
AT4G36648	snp_4_15280684	260.847	0	0
AT2G20180	snp_3_9670232	260.51	0	0
AT4G24972	snp_1_966170	259.74	0	0
AT1G07660	snp_1_2516122	259.66	0	0
AT3G01540	snp_4_8268528	258.882	0	0
AT3G22190	snp_3_7091144	258.747	0	0
AT2G20180	snp_5_7121038	258.599	0	0
AT2G35155	snp_3_22310533	258.533	0	0
AT3G48640	snp_3_19070533	258.063	0	0
AT2G35155	snp_3_7624648	257.353	0	0
AT3G01540	snp_3_9461401	257.32	0	0
AT2G20180	snp_5_23500546	257.175	0	0
AT2G20180	snp_5_23493159	257.175	0	0
AT3G01540	snp_1_29304339	256.464	0	0
AT3G28100	snp_3_4567341	256.272	0	0
AT3G28100	snp_3_4563747	256.272	0	0
AT2G35155	snp_3_3070756	256.007	0	0
AT3G23640	snp_4_16401701	255.917	0	0
AT2G23985	snp_4_12736108	255.771	0	0
AT3G28100	snp_5_22483194	255.607	0	0
AT3G23640	snp_1_6321025	255.586	0	0
AT2G35155	snp_3_3094274	255.458	0	0
AT3G01540	snp_5_2412603	255.053	0	0
AT3G01540	snp_5_2395772	255.053	0	0
AT3G23640	snp_2_14569250	254.899	0	0
AT4G34480	snp_3_21863835	254.782	0	0
AT3G52050	snp_2_15864771	254.243	0	0
AT3G28100	snp_3_4575263	253.481	0	0
AT2G35155	snp_3_2936278	253.342	0	0
AT2G35155	snp_4_16076253	253.09	0	0
AT2G35155	snp_4_15850950	253.052	0	0
AT4G36648	snp_3_2936349	252.664	0	0
AT3G22190	snp_3_941174	252.617	0	0
AT4G02430	snp_5_5104489	252.37	0	0
AT5G08370	snp_5_2691187	252.265	0	0
AT3G01540	snp_3_19345472	252.207	0	0
AT2G35155	snp_3_19681684	250.495	0	0
AT4G24972	snp_3_3103309	250.302	0	0
AT4G24972	snp_3_3099932	250.302	0	0
AT4G24972	snp_3_3099695	250.302	0	0
AT4G24972	snp_3_3099620	250.302	0	0
AT3G23640	snp_4_16296934	249.703	0	0
AT5G42770	snp_2_10416889	249.49	0	0
AT3G01540	snp_5_15069859	249.485	0	0
AT3G01850	snp_2_2908870	249.423	0	0
AT3G23640	snp_2_14741368	249.326	0	0
AT2G35155	snp_2_18903598	248.898	0	0
AT1G07660	snp_2_6452703	248.59	0	0
AT3G28100	snp_4_15281135	248.496	0	0
AT3G28100	snp_4_15280684	248.496	0	0
AT2G25605	snp_3_19340338	248.295	0	0
AT2G35155	snp_3_8507568	248.215	0	0
AT2G35155	snp_5_3034448	247.915	0	0
AT5G63190	snp_5_25369739	247.798	0	0
AT3G28100	snp_5_22479062	247.598	0	0
AT2G35155	snp_5_24945045	247.089	0	0
AT3G28100	snp_3_22639969	246.901	0	0
AT2G35155	snp_3_6580238	246.848	0	0
AT3G01850	snp_1_4567352	246.845	0	0
AT2G20180	snp_2_6933338	246.435	0	0
AT2G35155	snp_3_3074976	246.398	0	0
AT3G28100	snp_3_6580238	246.166	0	0
AT5G08370	snp_5_2691270	246.031	0	0
AT4G36648	snp_3_2936278	245.647	0	0
AT2G25605	snp_3_5474541	245.533	0	0
AT2G25605	snp_4_2475534	245.533	0	0
AT3G01540	snp_3_16527916	245.351	0	0
AT3G01540	snp_5_6198490	245.346	0	0
AT4G36648	snp_4_16076253	245.102	0	0
AT1G54830	snp_1_20285340	244.854	0	0
AT2G20180	snp_2_15913382	244.814	0	0
AT2G35155	snp_1_2217210	244.446	0	0
AT2G35155	snp_1_1315094	244.281	0	0
AT3G28100	snp_1_1235361	243.978	0	0
AT2G20180	snp_1_20191083	243.571	0	0
AT3G01540	snp_2_16263117	243.349	0	0
AT3G23640	snp_3_4575263	243.023	0	0
AT2G25605	snp_5_23809391	242.402	0	0
AT2G35155	snp_1_19987806	242.286	0	0
AT3G28100	snp_2_14569250	242.159	0	0
AT5G13560	snp_3_6820139	241.507	0	0
AT3G23640	snp_1_20862409	241.473	0	0
AT1G56230	snp_1_20863350	241.405	0	0
AT2G25605	snp_3_19456704	241.305	0	0
AT2G25605	snp_5_17858102	241.305	0	0
AT2G20180	snp_5_26865939	241.224	0	0
AT2G35155	snp_4_13594962	240.97	0	0
AT2G35155	snp_4_13594810	240.97	0	0
AT3G52050	snp_4_6137673	240.911	0	0
AT2G20180	snp_5_18066524	240.555	0	0
AT1G13350	snp_1_3978064	240.551	0	0
AT3G23640	snp_3_253420	240.28	0	0
AT3G23640	snp_3_253334	240.28	0	0
AT3G23640	snp_3_253331	240.28	0	0
AT3G23640	snp_3_253001	240.28	0	0
AT3G23640	snp_3_252657	240.28	0	0
AT5G13560	snp_2_10472930	240.217	0	0
AT2G35155	snp_1_1974055	240.021	0	0
AT5G24670	snp_2_16718575	239.908	0	0
AT3G28100	snp_3_3099628	239.598	0	0
AT3G06530	snp_3_2021603	239.305	0	0
AT3G52050	snp_2_16718575	238.965	0	0
AT1G59750	snp_1_21379684	238.806	0	0
AT2G35155	snp_4_16401701	238.74	0	0
AT3G23640	snp_1_28601660	238.277	0	0
AT5G43930	snp_5_17677536	238.223	0	0
AT3G28100	snp_3_3214139	238.163	0	0
AT3G01540	snp_5_21248793	238.01	0	0
AT3G28100	snp_1_6617889	237.586	0	0
AT3G28100	snp_1_6617856	237.586	0	0
AT3G28100	snp_1_6617814	237.586	0	0
AT2G35155	snp_4_15175679	237.085	0	0
AT5G66050	snp_5_26417516	237.022	0	0
AT4G36648	snp_1_1723456	236.914	0	0
AT3G52050	snp_2_8902366	236.596	0	0
AT4G24972	snp_1_20863350	236.571	0	0
AT4G36648	snp_3_2403451	236.494	0	0
AT4G36648	snp_3_2402918	236.494	0	0
AT4G36648	snp_3_2401731	236.494	0	0
AT2G23985	snp_4_6137673	236.432	0	0
AT2G35155	snp_1_6617844	236.113	0	0
AT4G36648	snp_3_3103309	236.021	0	0
AT4G36648	snp_3_3099932	236.021	0	0
AT4G36648	snp_3_3099695	236.021	0	0
AT4G36648	snp_3_3099620	236.021	0	0
AT4G34480	snp_5_20334693	235.74	0	0
AT2G47600	snp_1_2516122	235.245	0	0
AT4G24972	snp_5_4334773	234.71	0	0
AT3G23640	snp_3_23225671	234.689	0	0
AT2G46450	snp_1_7489958	234.303	0	0
AT2G46450	snp_1_7487911	234.303	0	0
AT5G13560	snp_4_15928309	234.189	0	0
AT2G35155	snp_3_5734138	234.104	0	0
AT3G22190	snp_3_2549585	234.099	0	0
AT4G36648	snp_3_9461401	233.76	0	0
AT3G28100	snp_1_7368596	233.684	0	0
AT2G20180	snp_5_26014033	233.436	0	0
AT2G35155	snp_3_5971679	233.362	0	0
AT2G35155	snp_3_8502836	233.087	0	0
AT3G23640	snp_3_3070756	233.066	0	0
AT2G20180	snp_1_4643670	232.758	0	0
AT3G28100	snp_3_23012858	232.632	0	0
AT3G22190	snp_3_867498	232.449	0	0
AT2G35155	snp_3_5967811	232.405	0	0
AT2G35155	snp_1_6617979	232.341	0	0
AT4G02430	snp_3_4916610	232.099	0	0
AT5G02810	snp_1_25924114	232.086	0	0
AT2G20180	snp_5_9312262	232.016	0	0
AT3G01540	snp_5_16515170	231.936	0	0
AT3G23640	snp_3_23373559	231.836	0	0
AT4G36648	snp_2_18417930	231.824	0	0
AT3G23640	snp_5_4248523	231.796	0	0
AT3G23640	snp_2_17303479	231.755	0	0
AT3G23640	snp_1_9079453	231.736	0	0
AT3G23640	snp_3_2964875	231.729	0	0
AT3G23640	snp_3_2964097	231.729	0	0
AT3G23640	snp_3_2959537	231.729	0	0
AT2G20180	snp_1_9072231	231.041	0	0
AT3G23640	snp_5_6203976	230.962	0	0
AT3G01540	snp_2_6789124	230.865	0	0
AT2G20180	snp_2_12977228	230.777	0	0
AT4G25030	snp_3_21902280	230.741	0	0
AT3G28100	snp_3_3094274	230.726	0	0
AT4G34480	snp_2_18876673	230.458	0	0
AT3G23640	snp_3_23012858	230.36	0	0
AT3G28100	snp_1_6321025	230.287	0	0
AT4G34480	snp_3_2489492	229.796	0	0
AT3G23640	snp_3_23441659	229.628	0	0
AT4G24972	snp_1_1235361	229.397	0	0
AT2G35155	snp_5_8858630	229.334	0	0
AT4G24972	snp_5_3034448	229.301	0	0
AT3G23640	snp_3_10211401	229.282	0	0
AT5G13560	snp_2_6933338	229.256	0	0
AT3G23640	snp_5_24914441	229.204	0	0
AT3G19670	snp_5_20531769	229.186	0	0
AT5G50130	snp_5_20443403	228.93	0	0
AT3G55080	snp_1_21381033	228.837	0	0
AT3G23640	snp_3_4567341	228.764	0	0
AT3G23640	snp_3_4563747	228.764	0	0
AT3G23640	snp_4_15850950	228.498	0	0
AT2G35155	snp_2_17815456	228.134	0	0
AT2G35155	snp_2_14424136	227.83	0	0
AT2G35155	snp_1_20863350	227.779	0	0
AT4G34480	snp_1_4850915	227.676	0	0
AT3G01850	snp_3_612511	227.596	0	0
AT2G35155	snp_1_3921655	227.564	0	0
AT2G35155	snp_1_3921640	227.564	0	0
AT5G08370	snp_5_2691293	227.496	0	0
AT3G23640	snp_1_5952948	227.324	0	0
AT3G23640	snp_1_5950842	227.324	0	0
AT5G13560	snp_5_23500546	227.269	0	0
AT5G13560	snp_5_23493159	227.269	0	0
AT1G11592	snp_5_5207313	227.107	0	0
AT3G23640	snp_5_4425117	227.035	0	0
AT2G20180	snp_3_5739921	226.715	0	0
AT2G35155	snp_2_18147454	226.587	0	0
AT2G35155	snp_2_18147446	226.587	0	0
AT2G35155	snp_5_747043	226.587	0	0
AT4G34480	snp_5_6215534	226.336	0	0
AT1G33470	snp_1_12158254	226.211	0	0
AT1G07660	snp_4_1332197	225.927	0	0
AT5G24670	snp_3_5388560	225.538	0	0
AT3G52050	snp_1_3822394	225.474	0	0
AT3G23640	snp_5_5638815	225.394	0	0
AT4G02430	snp_2_16718575	224.984	0	0
AT2G23985	snp_2_2909189	224.866	0	0
AT4G34480	snp_3_19070533	224.66	0	0
AT2G20180	snp_1_10987689	224.558	0	0
AT4G24972	snp_1_935151	224.547	0	0
AT2G20180	snp_5_3074779	224.428	0	0
AT3G01540	snp_5_17764883	224.383	0	0
AT3G23640	snp_2_18741084	224.345	0	0
AT4G36648	snp_5_24945045	224.237	0	0
AT2G35155	snp_3_253420	224.151	0	0
AT2G35155	snp_3_253334	224.151	0	0
AT2G35155	snp_3_253331	224.151	0	0
AT2G35155	snp_3_253001	224.151	0	0
AT2G35155	snp_3_252657	224.151	0	0
AT3G23640	snp_2_16311787	223.909	0	0
AT3G01850	snp_3_5690652	223.828	0	0
AT3G28100	snp_1_7667998	223.673	0	0
AT4G24972	snp_1_21025726	223.62	0	0
AT2G23985	snp_3_20920448	223.473	0	0
AT3G23640	snp_4_15753282	223.445	0	0
AT2G35155	snp_5_4334773	223.254	0	0
AT3G28100	snp_2_17813002	222.953	0	0
AT4G36648	snp_5_3034448	222.836	0	0
AT2G35155	snp_4_15753282	222.799	0	0
AT3G01540	snp_1_4620792	222.747	0	0
AT5G02810	snp_3_1023654	222.504	0	0
AT3G23640	snp_2_14126518	222.472	0	0
AT5G24670	snp_2_15864771	222.425	0	0
AT3G23640	snp_3_20067753	222.423	0	0
AT1G56120	snp_1_21405243	222.341	0	0
AT2G23985	snp_2_16718575	222.087	0	0
AT4G24972	snp_1_1315094	221.952	0	0
AT2G35155	snp_1_2392430	221.881	0	0
AT3G28100	snp_2_17398188	221.556	0	0
AT3G28100	snp_2_17398187	221.556	0	0
AT4G24972	snp_3_3099628	221.322	0	0
AT4G24972	snp_3_3214139	221.308	0	0
AT4G36648	snp_3_3099628	221.169	0	0
AT2G35155	snp_3_3355790	221.145	0	0
AT2G20180	snp_5_20927381	221.127	0	0
AT2G35155	snp_5_5379728	221.008	0	0
AT3G23640	snp_2_18903598	220.95	0	0
AT4G36648	snp_4_16070593	220.812	0	0
AT3G23640	snp_3_3074976	220.755	0	0
AT4G35880	snp_4_16994338	220.608	0	0
AT3G52050	snp_2_17075553	220.48	0	0
AT3G01850	snp_4_9342228	220.41	0	0
AT3G28100	snp_1_966170	220.297	0	0
AT3G23640	snp_1_19987806	220.125	0	0
AT3G23640	snp_4_14650022	219.996	0	0
AT3G23640	snp_2_14424136	219.839	0	0
AT4G25880	snp_2_18147376	219.802	0	0
AT3G01540	snp_1_22242765	219.766	0	0
AT4G36648	snp_3_3214139	219.67	0	0
AT4G36648	snp_1_20296681	219.655	0	0
AT2G23985	snp_1_17184235	219.532	0	0
AT4G26555	snp_2_15208969	219.415	0	0
AT3G28100	snp_3_22310533	218.884	0	0
AT1G56230	snp_1_20862409	218.653	0	0
AT2G20180	snp_5_715510	218.622	0	0
AT5G24670	snp_5_8859055	218.555	0	0
AT3G19670	snp_3_5690652	218.454	0	0
AT3G61710	snp_3_22841801	218.174	0	0
AT3G23640	snp_4_15748112	218.173	0	0
AT3G23640	snp_4_15743610	218.173	0	0
AT4G36648	snp_3_5690652	218.018	0	0
AT5G13560	snp_2_16385767	218.014	0	0
AT5G13560	snp_3_19759334	217.935	0	0
AT2G35155	snp_4_16337783	217.485	0	0
AT2G20180	snp_2_9962227	217.455	0	0
AT5G13560	snp_2_9474347	217.415	0	0
AT2G35155	snp_1_2471514	217.339	0	0
AT2G35155	snp_1_343457	217.318	0	0
AT5G13560	snp_5_13528885	217.078	0	0
AT5G24670	snp_5_3602986	216.866	0	0
AT5G24670	snp_5_3602985	216.866	0	0
AT3G23640	snp_4_15175679	216.727	0	0
AT3G23640	snp_4_16976135	216.711	0	0
AT3G06500	snp_3_2021603	216.579	0	0
AT5G20720	snp_5_7023774	216.565	0	0
AT2G20180	snp_5_23210331	216.492	0	0
AT3G28100	snp_4_16076253	216.253	0	0
AT3G52050	snp_2_2909189	216.004	0	0
AT3G23640	snp_4_15364642	215.976	0	0
AT5G13560	snp_2_16583618	215.892	0	0
AT4G36648	snp_1_20294909	215.502	0	0
AT4G36648	snp_1_20287867	215.502	0	0
AT3G28100	snp_1_10433790	215.237	0	0
AT1G59750	snp_1_9813987	215.016	0	0
AT4G36648	snp_4_16622260	214.934	0	0
AT4G36648	snp_4_16621455	214.934	0	0
AT5G02810	snp_5_6543181	214.711	0	0
AT4G36648	snp_2_17398188	214.705	0	0
AT4G36648	snp_2_17398187	214.705	0	0
AT2G20180	snp_3_7420337	214.65	0	0
AT3G01540	snp_1_24020223	214.375	0	0
AT3G23640	snp_4_16622260	214.247	0	0
AT3G23640	snp_4_16621455	214.247	0	0
AT3G19670	snp_5_3441189	214.145	0	0
AT3G01540	snp_1_25634048	214.038	0	0
AT3G01540	snp_1_25634028	214.038	0	0
AT3G01540	snp_1_25633931	214.038	0	0
AT3G28100	snp_1_20863350	214.005	0	0
AT2G14045	snp_2_5914637	213.994	0	0
AT2G35155	snp_2_15904154	213.806	0	0
AT3G22190	snp_3_5016243	213.713	0	0
AT3G22190	snp_3_3348513	213.711	0	0
AT4G34480	snp_3_21866373	213.458	0	0
AT3G28100	snp_1_5630460	213.34	0	0
AT4G36648	snp_2_17813002	212.938	0	0
AT1G07660	snp_1_2258481	212.897	0	0
AT3G28100	snp_5_3034448	212.882	0	0
AT3G57300	snp_3_21197863	212.457	0	0
AT3G01850	snp_3_18984798	212.443	0	0
AT3G23640	snp_5_8889003	212.419	0	0
AT3G28100	snp_1_2361962	212.375	0	0
AT3G01540	snp_5_4557931	212.318	0	0
AT2G35155	snp_1_3919268	212.304	0	0
AT3G28100	snp_3_2936278	211.789	0	0
AT3G22190	snp_3_4765547	211.782	0	0
AT3G23640	snp_2_9147116	211.76	0	0
AT2G20180	snp_5_2425207	211.731	0	0
AT1G56230	snp_4_15281135	211.729	0	0
AT1G56230	snp_4_15280684	211.729	0	0
AT4G24972	snp_5_4248523	211.696	0	0
AT4G36648	snp_2_16213101	211.526	0	0
AT3G01540	snp_3_16120844	211.474	0	0
AT3G23640	snp_4_15682437	211.467	0	0
AT3G01850	snp_5_695924	211.401	0	0
AT2G35155	snp_1_6959623	211.398	0	0
AT2G35155	snp_1_6959620	211.398	0	0
AT1G11592	snp_2_19653176	211.098	0	0
AT3G28100	snp_2_18417930	211.035	0	0
AT4G36648	snp_5_21299588	210.869	0	0
AT3G23640	snp_3_6218583	210.815	0	0
AT3G28100	snp_4_13157897	210.748	0	0
AT3G28100	snp_4_13157866	210.748	0	0
AT3G28100	snp_4_13157678	210.748	0	0
AT3G28100	snp_4_13156709	210.748	0	0
AT3G01850	snp_2_15204701	210.723	0	0
AT4G02430	snp_2_2909189	210.662	0	0
AT5G24670	snp_4_6137673	210.434	0	0
AT3G23640	snp_2_12699978	210.314	0	0
AT3G23640	snp_1_6617889	210.076	0	0
AT3G23640	snp_1_6617856	210.076	0	0
AT3G23640	snp_1_6617814	210.076	0	0
AT4G36648	snp_1_20863350	210.036	0	0
AT5G13560	snp_3_1925996	209.916	0	0
AT1G59750	snp_1_27554081	209.82	0	0
AT3G28100	snp_2_14126518	209.654	0	0
AT3G28100	snp_3_23449142	209.629	0	0
AT1G55810	snp_1_20863350	209.23	0	0
AT2G20180	snp_4_17329734	209.189	0	0
AT5G22620	snp_5_23500546	209.153	0	0
AT5G22620	snp_5_23493159	209.153	0	0
AT5G22620	snp_5_18811088	209.118	0	0
AT3G23640	snp_1_6609806	209.028	0	0
AT3G23640	snp_1_6609398	209.028	0	0
AT3G23640	snp_1_6609025	209.028	0	0
AT3G28100	snp_1_6617844	209.02	0	0
AT2G35155	snp_4_16070593	208.957	0	0
AT2G23985	snp_2_17075553	208.588	0	0
AT3G28100	snp_2_18147454	208.42	0	0
AT3G28100	snp_2_18147446	208.42	0	0
AT3G28100	snp_5_747043	208.42	0	0
AT3G52050	snp_5_5104489	208.403	0	0
AT3G23640	snp_1_6959623	208.098	0	0
AT3G23640	snp_1_6959620	208.098	0	0
AT5G06980	snp_3_5559648	207.788	0	0
AT3G28100	snp_5_4248523	207.76	0	0
AT4G36648	snp_1_966170	207.525	0	0
AT3G01850	snp_2_15206386	207.521	0	0
AT5G13560	snp_5_2714282	207.501	0	0
AT3G01540	snp_5_4490385	207.468	0	0
AT3G01540	snp_5_19040200	207.452	0	0
AT4G24972	snp_3_2403451	207.369	0	0
AT4G24972	snp_3_2402918	207.369	0	0
AT4G24972	snp_3_2401731	207.369	0	0
AT4G36648	snp_4_8268528	207.323	0	0
AT4G36648	snp_1_2361962	207.248	0	0
AT2G20180	snp_2_1891573	207.068	0	0
AT5G02810	snp_3_4092575	207.023	0	0
AT3G01540	snp_3_21936190	206.983	0	0
AT3G23640	snp_3_325134	206.975	0	0
AT3G19670	snp_5_2412603	206.585	0	0
AT3G19670	snp_5_2395772	206.585	0	0
AT4G02430	snp_2_15864771	206.547	0	0
AT2G20180	snp_5_20723931	206.523	0	0
AT3G01850	snp_5_20531769	205.934	0	0
AT3G52050	snp_1_29996894	205.856	0	0
AT2G35155	snp_2_16724306	205.706	0	0
AT3G23640	snp_1_5630460	205.6	0	0
AT3G55080	snp_1_21220033	205.457	0	0
AT3G55080	snp_1_21213041	205.457	0	0
AT1G11592	snp_1_29431758	205.371	0	0
AT3G28100	snp_3_2164862	205.332	0	0
AT3G23640	snp_3_23435728	205.251	0	0
AT4G36648	snp_2_14264680	205.217	0	0
AT3G01540	snp_1_25785930	205.147	0	0
AT3G28100	snp_1_2471514	205.109	0	0
AT3G28100	snp_1_20862409	204.934	0	0
AT5G08370	snp_3_3099628	204.777	0	0
AT3G23640	snp_1_3921655	204.75	0	0
AT3G23640	snp_1_3921640	204.75	0	0
AT2G35155	snp_3_2829258	204.592	0	0
AT1G56120	snp_2_16084500	204.535	0	0
AT3G23640	snp_5_23950986	204.527	0	0
AT1G59750	snp_1_24186704	204.318	0	0
AT4G36648	snp_2_14569996	204.232	0	0
AT2G35155	snp_1_9079453	203.951	0	0
AT4G36648	snp_4_16296934	203.943	0	0
AT1G59750	snp_3_18984798	203.924	0	0
AT3G01540	snp_5_20007789	203.889	0	0
AT4G34480	snp_4_2691611	203.794	0	0
AT2G35155	snp_4_16976135	203.786	0	0
AT2G20180	snp_5_2666971	203.741	0	0
AT5G08370	snp_5_3034448	203.717	0	0
AT2G35155	snp_3_247275	203.465	0	0
AT3G28100	snp_1_29431758	203.453	0	0
AT5G13560	snp_5_7121038	203.438	0	0
AT2G35155	snp_5_24141098	203.368	0	0
AT4G36648	snp_4_9342228	203.352	0	0
AT2G35155	snp_5_8357926	203.313	0	0
AT3G23640	snp_4_15753037	203.297	0	0
AT2G20180	snp_5_9503477	203.295	0	0
AT2G20180	snp_5_9500511	203.295	0	0
AT3G01850	snp_5_20007789	203.279	0	0
AT3G23640	snp_1_21025726	203.174	0	0
AT4G24972	snp_3_3094274	203.04	0	0
AT3G01540	snp_2_2908870	202.843	0	0
AT3G28100	snp_5_8523612	202.583	0	0
AT2G35155	snp_2_16375704	202.395	0	0
AT2G35155	snp_2_16375430	202.395	0	0
AT3G52050	snp_3_22608991	202.385	0	0
AT5G05930	snp_5_1650990	202.311	0	0
AT3G23640	snp_5_22483194	202.236	0	0
AT2G35155	snp_4_13970752	202.093	0	0
AT3G01540	snp_5_19483177	201.978	0	0
AT4G24972	snp_5_4425117	201.779	0	0
AT3G52050	snp_5_1498192	201.673	0	0
AT1G56120	snp_1_21220033	201.57	0	0
AT1G56120	snp_1_21213041	201.57	0	0
AT2G20180	snp_1_5038216	201.551	0	0
AT5G13560	snp_3_4092644	201.524	0	0
AT4G10970	snp_1_19762288	201.443	0	0
AT4G34480	snp_2_15335175	201.219	0	0
AT2G35155	snp_4_14650022	201.19	0	0
AT4G36648	snp_5_24914441	201.129	0	0
AT2G23985	snp_3_5388560	200.88	0	0
AT3G28100	snp_3_2606051	200.641	0	0
AT3G28100	snp_4_14963654	200.548	0	0
AT3G28100	snp_4_14963231	200.548	0	0
AT3G28100	snp_4_14962749	200.548	0	0
AT2G23985	snp_1_29996894	200.531	0	0
AT4G24972	snp_4_6251450	200.53	0	0
AT3G23640	snp_4_13883977	200.49	0	0
AT3G23640	snp_3_22639969	200.442	0	0
AT3G12100	snp_3_3850901	200.275	0	0
AT3G28100	snp_3_5967811	200.117	0	0
AT5G10070	snp_5_5104489	200.026	0	0
AT3G22190	snp_3_2421126	199.746	0	0
AT3G28100	snp_3_3074976	199.706	0	0
AT3G23640	snp_2_17913897	199.622	0	0
AT3G23640	snp_2_17913896	199.622	0	0
AT4G34480	snp_3_11976373	199.544	0	0
AT3G01850	snp_3_19182922	199.531	0	0
AT3G22190	snp_3_6277064	199.506	0	0
AT3G52050	snp_3_4916610	199.455	0	0
AT2G23985	snp_5_5104489	199.447	0	0
AT5G13560	snp_5_3497803	199.429	0	0
AT4G24972	snp_1_1723456	199.392	0	0
AT3G23640	snp_3_3355790	199.054	0	0
AT4G36648	snp_1_1315094	198.83	0	0
AT3G23640	snp_1_30121154	198.825	0	0
AT3G28100	snp_3_247275	198.725	0	0
AT2G20180	snp_5_2509538	198.722	0	0
AT3G28100	snp_2_14741368	198.711	0	0
AT4G24972	snp_1_19987806	198.7	0	0
AT4G36648	snp_5_17383081	198.65	0	0
AT3G23640	snp_3_21335275	198.553	0	0
AT1G54370	snp_1_20285340	198.445	0	0
AT4G34480	snp_5_470469	198.152	0	0
AT3G01850	snp_2_8733859	197.831	0	0
AT5G25560	snp_5_8859055	197.732	0	0
AT5G08370	snp_3_3103309	197.666	0	0
AT5G08370	snp_3_3099932	197.666	0	0
AT5G08370	snp_3_3099695	197.666	0	0
AT5G08370	snp_3_3099620	197.666	0	0
AT4G34480	snp_2_2429345	197.629	0	0
AT4G34480	snp_2_2895788	197.629	0	0
AT2G20180	snp_2_7865001	197.613	0	0
AT4G26555	snp_3_22841801	197.605	0	0
AT4G25880	snp_4_13594962	197.57	0	0
AT4G25880	snp_4_13594810	197.57	0	0
AT4G17310	snp_4_9696957	197.568	0	0
AT4G36648	snp_1_6321025	197.498	0	0
AT4G36648	snp_5_19483177	197.435	0	0
AT2G23985	snp_2_7932952	197.305	0	0
AT3G22190	snp_1_919884	197.286	0	0
AT3G22190	snp_1_1227395	197.286	0	0
AT2G20180	snp_4_17246866	197.179	0	0
AT2G20180	snp_4_17246814	197.179	0	0
AT5G13560	snp_2_18904942	197.15	0	0
AT4G02430	snp_5_3602986	197.008	0	0
AT4G02430	snp_5_3602985	197.008	0	0
AT3G26085	snp_2_8902366	196.961	0	0
AT3G01540	snp_3_10099666	196.848	0	0
AT3G23640	snp_2_9200444	196.774	0	0
AT2G20180	snp_4_6174410	196.773	0	0
AT4G01880	snp_5_8859055	196.763	0	0
AT3G01850	snp_2_15198545	196.686	0	0
AT1G59750	snp_3_19182922	196.582	0	0
AT3G28100	snp_1_935151	196.558	0	0
AT3G28100	snp_3_5971679	196.554	0	0
AT2G25605	snp_5_20334693	196.518	0	0
AT3G28100	snp_1_2352306	196.518	0	0
AT3G01850	snp_2_2791118	196.432	0	0
AT4G36648	snp_3_3070756	196.403	0	0
AT3G23640	snp_2_15053261	196.3	0	0
AT3G28100	snp_3_325134	196.284	0	0
AT4G26555	snp_2_13721262	196.125	0	0
AT2G20180	snp_4_251980	195.988	0	0
AT3G28100	snp_2_17815456	195.964	0	0
AT2G25605	snp_1_4850915	195.86	0	0
AT4G31800	snp_3_19751834	195.798	0	0
AT1G03960	snp_1_966170	195.782	0	0
AT4G25880	snp_1_5630460	195.776	0	0
AT3G28100	snp_3_3070756	195.763	0	0
AT3G28100	snp_1_2392430	195.748	0	0
AT2G35155	snp_5_4248523	195.693	0	0
AT2G35155	snp_5_5811805	195.635	0	0
AT4G02430	snp_4_1061809	195.595	0	0
AT2G20180	snp_4_240685	195.527	0	0
AT3G58760	snp_2_7669132	195.524	0	0
AT5G22620	snp_2_12977228	195.246	0	0
AT3G23640	snp_3_5973930	195.223	0	0
AT1G15460	snp_1_23551837	195.195	0	0
AT1G54730	snp_1_20648190	195.1	0	0
AT1G54730	snp_1_20584812	195.1	0	0
AT4G24972	snp_4_15364642	194.849	0	0
AT5G22620	snp_5_9312262	194.755	0	0
AT4G24972	snp_1_3921655	194.735	0	0
AT4G24972	snp_1_3921640	194.735	0	0
AT4G36648	snp_5_695924	194.707	0	0
AT2G35155	snp_3_21540450	194.652	0	0
AT5G10070	snp_2_15864771	194.648	0	0
AT4G25030	snp_4_17648175	194.434	0	0
AT2G35155	snp_3_22639969	194.4	0	0
AT1G07660	snp_5_715510	194.309	0	0
AT2G14120	snp_2_5959494	194.292	0	0
AT2G14120	snp_2_5959152	194.292	0	0
AT3G23640	snp_5_8858630	194.254	0	0
AT1G59750	snp_5_21248793	194.188	0	0
AT4G36648	snp_2_17815456	194.145	0	0
AT4G34480	snp_1_24539703	194.137	0	0
AT3G19670	snp_3_9461401	194.122	0	0
AT4G01880	snp_3_4916610	193.869	0	0
AT3G23640	snp_5_5368969	193.86	0	0
AT3G01540	snp_4_11533345	193.851	0	0
AT2G25605	snp_3_2489492	193.811	0	0
AT3G01850	snp_1_9813987	193.805	0	0
AT3G01540	snp_2_13608013	193.752	0	0
AT4G36648	snp_1_2352306	193.731	0	0
AT2G35155	snp_4_15748112	193.706	0	0
AT2G35155	snp_4_15743610	193.706	0	0
AT2G20180	snp_3_19759334	193.698	0	0
AT2G35155	snp_5_23950986	193.697	0	0
AT3G23640	snp_1_2386208	193.633	0	0
AT3G23640	snp_1_2386170	193.633	0	0
AT2G20180	snp_3_1327037	193.602	0	0
AT2G35155	snp_2_17626833	193.579	0	0
AT3G28100	snp_5_4334773	193.459	0	0
AT4G36648	snp_2_869229	193.44	0	0
AT2G20180	snp_2_10967724	193.438	0	0
AT3G23640	snp_5_24373218	193.262	0	0
AT3G28100	snp_1_21371330	193.229	0	0
AT4G02430	snp_2_14817298	193.113	0	0
AT4G24972	snp_2_17813002	192.959	0	0
AT2G20180	snp_5_2747041	192.946	0	0
AT1G11592	snp_1_6081402	192.882	0	0
AT3G23640	snp_3_2731141	192.712	0	0
AT1G11592	snp_1_6109401	192.613	0	0
AT3G28100	snp_2_14424136	192.609	0	0
AT3G23640	snp_1_6617844	192.601	0	0
AT3G19670	snp_5_17141635	192.56	0	0
AT4G34480	snp_5_811306	192.528	0	0
AT4G36648	snp_1_9813987	192.51	0	0
AT3G52050	snp_5_4347826	192.486	0	0
AT4G36648	snp_3_253420	192.471	0	0
AT4G36648	snp_3_253334	192.471	0	0
AT4G36648	snp_3_253331	192.471	0	0
AT4G36648	snp_3_253001	192.471	0	0
AT4G36648	snp_3_252657	192.471	0	0
AT2G25605	snp_3_19070533	192.419	0	0
AT3G23640	snp_3_21540450	192.279	0	0
AT3G19670	snp_5_17383081	192.277	0	0
AT1G59750	snp_1_22242765	192.187	0	0
AT3G23640	snp_1_343457	192.086	0	0
AT3G01850	snp_3_5853111	191.959	0	0
AT3G09470	snp_3_2936349	191.884	0	0
AT5G13560	snp_2_13261969	191.816	0	0
AT5G22620	snp_2_11402380	191.729	0	0
AT4G36648	snp_2_2791118	191.552	0	0
AT4G24972	snp_4_16076253	191.497	0	0
AT5G10070	snp_2_16718575	191.486	0	0
AT2G35155	snp_1_1492562	191.453	0	0
AT4G02430	snp_3_5388560	191.438	0	0
AT3G23640	snp_2_18065813	191.415	0	0
AT2G25605	snp_2_18876673	191.32	0	0
AT3G26085	snp_2_2909189	191.275	0	0
AT3G28100	snp_5_5638815	191.251	0	0
AT5G05930	snp_5_1797540	191.251	0	0
AT4G36648	snp_3_5782977	191.217	0	0
AT4G36648	snp_3_5782734	191.217	0	0
AT3G28100	snp_1_19987806	191.012	0	0
AT4G36648	snp_4_15175679	190.855	0	0
AT5G24670	snp_2_2909189	190.71	0	0
AT3G22190	snp_1_458696	190.667	0	0
AT2G35155	snp_2_18147376	190.587	0	0
AT4G34480	snp_3_3859234	190.512	0	0
AT3G01540	snp_5_15226111	190.509	0	0
AT3G23640	snp_3_20068390	190.508	0	0
AT1G59750	snp_1_17953850	190.459	0	0
AT2G35155	snp_1_20296681	190.438	0	0
AT1G12800	snp_2_16580828	190.414	0	0
AT5G24520	snp_5_5104489	190.414	0	0
AT4G36648	snp_3_5967811	190.41	0	0
AT3G01540	snp_1_4567352	190.282	0	0
AT2G35155	snp_5_24125962	190.241	0	0
AT2G35155	snp_5_24125666	190.241	0	0
AT3G28100	snp_1_6609806	190.128	0	0
AT3G28100	snp_1_6609398	190.128	0	0
AT3G28100	snp_1_6609025	190.128	0	0
AT3G23640	snp_1_20294909	190.076	0	0
AT3G23640	snp_1_20287867	190.076	0	0
AT3G23640	snp_5_20258443	190.057	0	0
AT4G36648	snp_1_935151	190.039	0	0
AT1G11592	snp_4_18109810	189.986	0	0
AT3G09470	snp_1_1723456	189.804	0	0
AT2G20180	snp_4_18196281	189.749	0	0
AT2G35155	snp_3_21335275	189.661	0	0
AT3G01850	snp_2_16345278	189.628	0	0
AT3G01540	snp_4_9288522	189.433	0	0
AT1G56230	snp_4_16076253	189.43	0	0
AT3G23640	snp_2_18431963	189.343	0	0
AT5G25560	snp_3_4916610	189.304	0	0
AT3G01540	snp_1_13410284	189.251	0	0
AT3G28100	snp_5_24914441	189.239	0	0
AT4G24972	snp_3_3355790	189.166	0	0
AT1G56230	snp_1_21025726	189.098	0	0
AT3G28100	snp_3_21688144	189.062	0	0
AT3G23640	snp_2_9532175	188.992	0	0
AT3G23640	snp_1_30258582	188.948	0	0
AT3G28100	snp_4_16070593	188.909	0	0
AT3G01540	snp_4_16089855	188.741	0	0
AT3G28100	snp_1_2386208	188.669	0	0
AT3G28100	snp_1_2386170	188.669	0	0
AT2G35155	snp_3_21688144	188.548	0	0
AT1G11592	snp_1_3704888	188.497	0	0
AT5G24670	snp_3_22608991	188.489	0	0
AT4G36648	snp_2_14569250	188.339	0	0
AT4G34480	snp_3_21868276	188.14	0	0
AT3G28100	snp_3_5225842	188.134	0	0
AT3G28100	snp_3_5218084	188.134	0	0
AT4G02430	snp_3_22608991	188.057	0	0
AT3G52050	snp_5_3602986	188.047	0	0
AT3G52050	snp_5_3602985	188.047	0	0
AT4G31800	snp_3_3787419	188.014	0	0
AT5G13560	snp_5_9312262	187.996	0	0
AT3G28100	snp_3_6411239	187.99	0	0
AT3G28100	snp_3_6410449	187.99	0	0
AT3G28100	snp_3_6410187	187.99	0	0
AT3G23640	snp_2_18712219	187.989	0	0
AT3G28100	snp_1_1315094	187.969	0	0
AT5G02810	snp_2_18515360	187.921	0	0
AT3G28100	snp_3_23373559	187.91	0	0
AT3G28100	snp_5_4450034	187.85	0	0
AT3G23640	snp_2_18608443	187.796	0	0
AT3G23640	snp_5_4486311	187.77	0	0
AT4G25880	snp_3_2164862	187.68	0	0
AT2G23985	snp_5_26436377	187.62	0	0
AT3G01540	snp_1_2281817	187.522	0	0
AT3G23640	snp_3_22310533	187.512	0	0
AT3G19670	snp_5_695924	187.49	0	0
AT2G25605	snp_3_21863835	187.483	0	0
AT4G34480	snp_3_9773757	187.414	0	0
AT3G28100	snp_3_7624648	187.285	0	0
AT2G20180	snp_3_18352409	187.284	0	0
AT5G08370	snp_3_2936349	187.201	0	0
AT3G19670	snp_3_19182922	187.117	0	0
AT1G59750	snp_5_20531769	187.094	0	0
AT2G01350	snp_1_1492562	187.041	0	0
AT3G01850	snp_1_28160195	187.022	0	0
AT1G17990	snp_1_6257451	187.016	0	0
AT4G36648	snp_3_3094274	187	0	0
AT1G55810	snp_1_20862409	186.873	0	0
AT5G02810	snp_2_12054128	186.834	0	0
AT2G20180	snp_4_17380496	186.801	0	0
AT4G02430	snp_5_4602994	186.726	0	0
AT3G23640	snp_4_12543497	186.716	0	0
AT4G24972	snp_4_14650022	186.714	0	0
AT2G37340	snp_2_15746749	186.59	0	0
AT3G23640	snp_3_5435097	186.531	0	0
AT3G29390	snp_5_3602986	186.476	0	0
AT3G29390	snp_5_3602985	186.476	0	0
AT4G34480	snp_1_16450611	186.413	0	0
AT4G36648	snp_5_4334773	186.363	0	0
AT2G35155	snp_3_23441659	186.291	0	0
AT3G28100	snp_1_8992467	186.25	0	0
AT1G56230	snp_1_1235361	186.249	0	0
AT3G28100	snp_1_6617979	186.108	0	0
AT5G13560	snp_2_12977228	186.079	0	0
AT2G35155	snp_2_19076438	186.023	0	0
AT3G23640	snp_1_20296681	185.906	0	0
AT4G25030	snp_2_11402380	185.828	0	0
AT5G15730	snp_5_5100101	185.801	0	0
AT2G26590	snp_3_4916610	185.487	0	0
AT4G24972	snp_1_20862409	185.485	0	0
AT3G28100	snp_3_2964875	185.43	0	0
AT3G28100	snp_3_2964097	185.43	0	0
AT3G28100	snp_3_2959537	185.43	0	0
AT4G36648	snp_1_17953850	185.414	0	0
AT2G35155	snp_4_16771583	185.404	0	0
AT3G23640	snp_1_20533223	185.361	0	0
AT5G08370	snp_2_18277358	185.283	0	0
AT3G23640	snp_5_3778102	185.246	0	0
AT5G02810	snp_3_19363155	185.23	0	0
AT3G19670	snp_5_16515170	185.228	0	0
AT4G10970	snp_5_2211715	185.214	0	0
AT1G12750	snp_5_5104489	185.183	0	0
AT4G24972	snp_2_18417930	185.154	0	0
AT2G35155	snp_1_21025726	185.144	0	0
AT2G32700	snp_1_12148796	185.103	0	0
AT5G08370	snp_1_1235361	185.068	0	0
AT4G24972	snp_4_12821380	185.047	0	0
AT3G55080	snp_1_3555418	184.968	0	0
AT3G55080	snp_1_3376466	184.968	0	0
AT3G55080	snp_1_5412679	184.968	0	0
AT3G01850	snp_5_3441189	184.925	0	0
AT4G36648	snp_2_14741368	184.723	0	0
AT5G08370	snp_3_3214139	184.722	0	0
AT2G35155	snp_1_5630460	184.519	0	0
AT3G28100	snp_5_26377999	184.413	0	0
AT3G23640	snp_2_16724306	184.355	0	0
AT3G23640	snp_1_4729319	184.32	0	0
AT3G28100	snp_3_6227881	184.285	0	0
AT1G11592	snp_4_16995165	184.262	0	0
AT4G36648	snp_5_20531769	184.043	0	0
AT2G20180	snp_2_16583618	184.023	0	0
AT5G02810	snp_5_26255368	183.952	0	0
AT3G28100	snp_3_23441659	183.908	0	0
AT3G01850	snp_1_6257451	183.859	0	0
AT3G28100	snp_5_20443403	183.853	0	0
AT3G01540	snp_3_16751351	183.824	0	0
AT3G01850	snp_5_17141635	183.816	0	0
AT3G28100	snp_1_6959623	183.787	0	0
AT3G28100	snp_1_6959620	183.787	0	0
AT3G01540	snp_4_12031347	183.749	0	0
AT3G28100	snp_2_18903598	183.698	0	0
AT5G22620	snp_5_7121038	183.691	0	0
AT1G11592	snp_2_19619355	183.654	0	0
AT4G36648	snp_4_16401701	183.547	0	0
AT2G35155	snp_1_10627004	183.488	0	0
AT2G35155	snp_1_2247053	183.488	0	0
AT5G02810	snp_2_8762460	183.474	0	0
AT2G35155	snp_3_6227881	183.464	0	0
AT5G02810	snp_2_7683678	183.458	0	0
AT3G23640	snp_1_3919268	183.407	0	0
AT3G23640	snp_2_14917757	183.257	0	0
AT3G23640	snp_2_14917405	183.257	0	0
AT3G23640	snp_2_14917108	183.257	0	0
AT3G28100	snp_2_16307305	183.238	0	0
AT1G07700	snp_1_2392430	183.168	0	0
AT2G23985	snp_2_12700712	183.147	0	0
AT2G35155	snp_2_13881495	183.116	0	0
AT4G24972	snp_3_19681684	183.113	0	0
AT3G29390	snp_1_29431758	183.112	0	0
AT1G54920	snp_1_20641428	183.049	0	0
AT4G34480	snp_4_1491970	183.017	0	0
AT3G55080	snp_1_21405243	182.99	0	0
AT4G25880	snp_5_4349853	182.947	0	0
AT3G23640	snp_1_20136479	182.914	0	0
AT2G25605	snp_5_6215534	182.797	0	0
AT4G24972	snp_3_2936349	182.738	0	0
AT2G20180	snp_1_5079918	182.696	0	0
AT2G35155	snp_3_2964875	182.577	0	0
AT2G35155	snp_3_2964097	182.577	0	0
AT2G35155	snp_3_2959537	182.577	0	0
AT3G28100	snp_4_14650022	182.403	0	0
AT4G36648	snp_3_5853111	182.396	0	0
AT5G02810	snp_5_26063753	182.387	0	0
AT3G01850	snp_5_6198490	182.326	0	0
AT2G20180	snp_5_196878	182.301	0	0
AT3G05545	snp_3_1594178	182.178	0	0
AT4G36648	snp_3_935495	182.087	0	0
AT3G23640	snp_1_25558177	182.049	0	0
AT2G20180	snp_3_5559648	182.023	0	0
AT2G20180	snp_5_22655443	181.987	0	0
AT3G28100	snp_1_11363826	181.928	0	0
AT2G35155	snp_5_4260608	181.909	0	0
AT2G20180	snp_4_17487762	181.869	0	0
AT2G23985	snp_2_18679235	181.858	0	0
AT3G01850	snp_2_4347235	181.691	0	0
AT3G01850	snp_5_17383081	181.666	0	0
AT1G56120	snp_1_21381033	181.664	0	0
AT3G19670	snp_3_5853111	181.529	0	0
AT2G20180	snp_3_3358982	181.52	0	0
AT3G55080	snp_2_16345278	181.494	0	0
AT3G23640	snp_2_6951409	181.487	0	0
AT1G13350	snp_2_869229	181.348	0	0
AT5G06980	snp_3_927171	181.282	0	0
AT5G54750	snp_5_22239283	181.138	0	0
AT1G56230	snp_3_3103309	181.121	0	0
AT1G56230	snp_3_3099932	181.121	0	0
AT1G56230	snp_3_3099695	181.121	0	0
AT1G56230	snp_3_3099620	181.121	0	0
AT3G23640	snp_1_2898586	180.982	0	0
AT3G22190	snp_1_418480	180.964	0	0
AT3G22190	snp_3_8178415	180.947	0	0
AT4G36648	snp_3_3074976	180.92	0	0
AT3G28100	snp_5_4260608	180.874	0	0
AT3G28100	snp_1_6974828	180.798	0	0
AT4G27120	snp_1_21310421	180.786	0	0
AT3G23640	snp_4_15246768	180.773	0	0
AT5G08370	snp_4_15281135	180.719	0	0
AT5G08370	snp_4_15280684	180.719	0	0
AT3G09470	snp_3_3103309	180.709	0	0
AT3G09470	snp_3_3099932	180.709	0	0
AT3G09470	snp_3_3099695	180.709	0	0
AT3G09470	snp_3_3099620	180.709	0	0
AT1G12750	snp_1_3978064	180.673	0	0
AT1G59750	snp_2_6789124	180.603	0	0
AT5G13560	snp_3_9670232	180.594	0	0
AT5G08370	snp_1_1723456	180.585	0	0
AT5G08370	snp_3_2936278	180.577	0	0
AT1G07660	snp_1_20191083	180.553	0	0
AT1G59750	snp_5_15069859	180.543	0	0
AT3G01540	snp_3_18489942	180.469	0	0
AT3G28100	snp_4_13158645	180.442	0	0
AT1G30320	snp_1_11143740	180.438	0	0
AT3G23640	snp_4_13157897	180.426	0	0
AT3G23640	snp_4_13157866	180.426	0	0
AT3G23640	snp_4_13157678	180.426	0	0
AT3G23640	snp_4_13156709	180.426	0	0
AT4G25880	snp_1_3555693	180.389	0	0
AT4G25880	snp_5_3830695	180.389	0	0
AT4G01880	snp_5_5104489	180.36	0	0
AT4G36648	snp_3_6580238	180.359	0	0
AT3G23640	snp_4_13575926	180.33	0	0
AT3G23640	snp_4_13575887	180.33	0	0
AT3G23640	snp_4_13589591	180.33	0	0
AT3G23640	snp_4_13589557	180.33	0	0
AT3G23640	snp_4_13589536	180.33	0	0
AT3G23640	snp_4_13589515	180.33	0	0
AT3G23640	snp_4_13589478	180.33	0	0
AT3G23640	snp_1_10433790	180.275	0	0
AT2G20180	snp_2_11748825	180.274	0	0
AT5G08370	snp_4_16070593	180.103	0	0
AT3G23640	snp_5_22479062	180.085	0	0
AT2G32700	snp_2_13118108	180.045	0	0
AT4G24972	snp_4_15682437	180.008	0	0
AT3G23640	snp_2_17309545	179.987	0	0
AT3G28100	snp_4_15850950	179.946	0	0
AT5G08370	snp_4_16076253	179.905	0	0
AT4G26555	snp_4_16395264	179.869	0	0
AT3G28100	snp_3_2750898	179.788	0	0
AT1G16240	snp_4_15246768	179.709	0	0
AT3G09470	snp_2_16213101	179.63	0	0
AT1G07700	snp_5_4450034	179.612	0	0
AT3G28100	snp_4_13747360	179.608	0	0
AT2G23985	snp_5_4347826	179.581	0	0
AT2G35155	snp_4_15682437	179.572	0	0
AT3G23640	snp_3_20570076	179.307	0	0
AT4G02430	snp_5_26436377	179.177	0	0
AT3G23640	snp_4_1148709	179.091	0	0
AT5G13560	snp_2_15309959	178.938	0	0
AT2G35155	snp_3_7625854	178.889	0	0
AT5G13560	snp_2_9276284	178.876	0	0
AT3G28100	snp_3_4812172	178.842	0	0
AT2G41720	snp_1_29304339	178.78	0	0
AT3G01850	snp_3_770242	178.753	0	0
AT4G36648	snp_3_19681684	178.742	0	0
AT2G35155	snp_1_28601660	178.692	0	0
AT4G24972	snp_2_16213101	178.662	0	0
AT3G28100	snp_1_2217210	178.661	0	0
AT3G07565	snp_3_2502381	178.659	0	0
AT1G54350	snp_1_20285340	178.63	0	0
AT2G20180	snp_5_9843851	178.595	0	0
AT4G24972	snp_5_5811805	178.511	0	0
AT2G32700	snp_1_29059105	178.487	0	0
AT3G28100	snp_1_28601660	178.412	0	0
AT3G28100	snp_1_4729319	178.31	0	0
AT3G23640	snp_2_18310812	178.296	0	0
AT5G40160	snp_2_7426406	178.234	0	0
AT3G28100	snp_2_18741084	178.122	0	0
AT5G02810	snp_3_19681751	178.116	0	0
AT4G25880	snp_3_4002256	177.997	0	0
AT4G25880	snp_5_23467671	177.981	0	0
AT3G23640	snp_1_21371330	177.958	0	0
AT1G59750	snp_1_29304339	177.953	0	0
AT4G36648	snp_4_16976135	177.866	0	0
AT3G28100	snp_2_18147376	177.737	0	0
AT3G28100	snp_5_20258443	177.664	0	0
AT2G20180	snp_2_9222741	177.59	0	0
AT2G35155	snp_2_14917757	177.582	0	0
AT2G35155	snp_2_14917405	177.582	0	0
AT2G35155	snp_2_14917108	177.582	0	0
AT4G25880	snp_3_3211701	177.564	0	0
AT2G35155	snp_1_20294909	177.542	0	0
AT2G35155	snp_1_20287867	177.542	0	0
AT3G09250	snp_1_935151	177.514	0	0
AT3G28100	snp_5_25156920	177.417	0	0
AT3G01850	snp_2_869229	177.328	0	0
AT3G52050	snp_1_2056334	177.316	0	0
AT3G28100	snp_1_343457	177.315	0	0
AT5G13560	snp_3_9069388	177.226	0	0
AT5G13560	snp_3_9062787	177.226	0	0
AT5G13560	snp_3_20154720	177.167	0	0
AT1G55310	snp_5_2037640	177.157	0	0
AT5G13560	snp_2_15641032	177.128	0	0
AT5G06980	snp_4_1335453	177.081	0	0
AT4G25880	snp_5_5379728	176.989	0	0
AT5G22620	snp_2_10967724	176.935	0	0
AT2G20180	snp_3_20154720	176.933	0	0
AT4G36648	snp_4_14650022	176.864	0	0
AT2G01350	snp_3_19681684	176.691	0	0
AT3G52050	snp_2_17461934	176.636	0	0
AT3G01850	snp_4_8268528	176.515	0	0
AT3G26085	snp_5_3602986	176.485	0	0
AT3G26085	snp_5_3602985	176.485	0	0
AT5G42770	snp_1_8626596	176.411	0	0
AT3G23640	snp_1_27919201	176.174	0	0
AT2G01350	snp_1_1235361	176.128	0	0
AT1G07660	snp_5_9312262	176.115	0	0
AT2G35155	snp_3_1594178	176.059	0	0
AT5G02810	snp_2_8727547	175.999	0	0
AT3G28100	snp_2_19076438	175.912	0	0
AT3G23640	snp_5_1880671	175.734	0	0
AT4G36648	snp_2_16307305	175.609	0	0
AT5G22620	snp_1_6377941	175.536	0	0
AT3G28100	snp_1_9079453	175.521	0	0
AT1G09700	snp_1_3144780	175.512	0	0
AT3G28100	snp_3_2284878	175.417	0	0
AT5G42770	snp_5_25911558	175.361	0	0
AT1G02300	snp_3_9670232	175.294	0	0
AT4G25030	snp_2_1892620	175.284	0	0
AT3G23640	snp_1_28048	175.241	0	0
AT3G22190	snp_1_6893706	175.226	0	0
AT3G28100	snp_2_13982369	175.102	0	0
AT3G28100	snp_2_13976403	175.102	0	0
AT3G28100	snp_2_13976255	175.102	0	0
AT3G28100	snp_2_13973979	175.102	0	0
AT3G23640	snp_3_2829258	175.063	0	0
AT2G35155	snp_5_26377999	175.062	0	0
AT2G25605	snp_1_2834322	175.055	0	0
AT2G35155	snp_3_325134	175.048	0	0
AT3G09470	snp_3_2403451	175.019	0	0
AT3G09470	snp_3_2402918	175.019	0	0
AT3G09470	snp_3_2401731	175.019	0	0
AT3G19670	snp_5_21248793	174.964	0	0
AT5G22620	snp_1_18453687	174.918	0	0
AT3G01850	snp_3_1008578	174.904	0	0
AT4G36648	snp_5_4248523	174.904	0	0
AT5G08370	snp_3_3094274	174.868	0	0
AT2G20180	snp_3_19345449	174.858	0	0
AT5G13560	snp_2_15747315	174.822	0	0
AT4G36648	snp_5_16515170	174.754	0	0
AT2G35155	snp_5_19945027	174.746	0	0
AT3G29390	snp_3_18489942	174.744	0	0
AT2G25590	snp_2_10871239	174.724	0	0
AT2G25605	snp_2_2429345	174.698	0	0
AT2G25605	snp_2_2895788	174.698	0	0
AT3G23640	snp_4_1149596	174.495	0	0
AT3G26180	snp_2_2909189	174.488	0	0
AT5G22620	snp_5_9503477	174.484	0	0
AT5G22620	snp_5_9500511	174.484	0	0
AT3G22190	snp_5_1139517	174.449	0	0
AT2G22570	snp_5_5104489	174.442	0	0
AT3G01540	snp_1_837964	174.406	0	0
AT2G20180	snp_5_1648123	174.396	0	0
AT1G59750	snp_4_11961356	174.362	0	0
AT3G19670	snp_3_18984798	174.338	0	0
AT3G23640	snp_4_14857200	174.261	0	0
AT3G23640	snp_1_6617979	174.16	0	0
AT2G35155	snp_5_24373218	174.122	0	0
AT1G11592	snp_2_12674015	174.113	0	0
AT5G10070	snp_1_3822394	174.111	0	0
AT4G36648	snp_4_15246768	174.073	0	0
AT3G23640	snp_5_26377999	174.044	0	0
AT4G34480	snp_5_24398459	173.943	0	0
AT3G09470	snp_3_5782977	173.942	0	0
AT3G09470	snp_3_5782734	173.942	0	0
AT2G20180	snp_1_15529596	173.939	0	0
AT3G28100	snp_1_5952948	173.933	0	0
AT3G28100	snp_1_5950842	173.933	0	0
AT1G56120	snp_1_20641428	173.908	0	0
AT1G09700	snp_1_3134325	173.819	0	0
AT1G02300	snp_1_5079918	173.752	0	0
AT1G56230	snp_1_1723456	173.702	0	0
AT4G19500	snp_4_13244660	173.7	0	0
AT2G35155	snp_5_25090940	173.673	0	0
AT3G19670	snp_2_2791118	173.648	0	0
AT3G01850	snp_1_3555418	173.62	0	0
AT3G01850	snp_1_3376466	173.62	0	0
AT3G01850	snp_1_5412679	173.62	0	0
AT1G59750	snp_5_4490385	173.579	0	0
AT4G36648	snp_1_20862409	173.496	0	0
AT1G56230	snp_1_966170	173.494	0	0
AT4G36648	snp_4_15682437	173.489	0	0
AT1G02300	snp_1_5038216	173.432	0	0
AT3G29390	snp_5_20443403	173.361	0	0
AT2G32700	snp_5_24224598	173.361	0	0
AT5G10070	snp_5_3602986	173.351	0	0
AT5G10070	snp_5_3602985	173.351	0	0
AT3G23640	snp_5_24945045	173.333	0	0
AT4G36648	snp_3_5971679	173.312	0	0
AT5G08370	snp_3_2403451	173.285	0	0
AT5G08370	snp_3_2402918	173.285	0	0
AT5G08370	snp_3_2401731	173.285	0	0
AT3G23640	snp_3_19086872	173.222	0	0
AT1G56230	snp_4_16070593	173.21	0	0
AT3G60300	snp_3_3103309	173.136	0	0
AT3G60300	snp_3_3099932	173.136	0	0
AT3G60300	snp_3_3099695	173.136	0	0
AT3G60300	snp_3_3099620	173.136	0	0
AT5G13560	snp_1_6377941	173.119	0	0
AT3G28100	snp_2_6951409	173.087	0	0
AT1G07470	snp_1_2263755	173.045	0	0
AT1G59750	snp_5_4557931	173.008	0	0
AT4G36648	snp_1_27554081	172.904	0	0
AT1G08680	snp_1_2769954	172.89	0	0
AT3G23640	snp_4_16337783	172.845	0	0
AT1G07660	snp_3_2502381	172.816	0	0
AT5G08370	snp_2_17813002	172.803	0	0
AT2G20180	snp_2_8481070	172.794	0	0
AT1G03960	snp_1_1235361	172.793	0	0
AT3G48640	snp_3_10248316	172.774	0	0
AT3G48640	snp_1_4516410	172.774	0	0
AT3G48640	snp_3_7080099	172.774	0	0
AT3G48640	snp_3_6990362	172.774	0	0
AT3G48640	snp_3_15521084	172.774	0	0
AT3G48640	snp_1_22272974	172.774	0	0
AT3G48640	snp_4_10331191	172.774	0	0
AT3G48640	snp_3_14086698	172.774	0	0
AT3G48640	snp_3_14321930	172.774	0	0
AT3G48640	snp_1_18733126	172.774	0	0
AT3G48640	snp_1_19037227	172.774	0	0
AT3G48640	snp_2_12163162	172.774	0	0
AT3G48640	snp_5_3869787	172.774	0	0
AT3G48640	snp_5_4967320	172.774	0	0
AT3G48640	snp_5_6264906	172.774	0	0
AT3G48640	snp_5_9505943	172.774	0	0
AT3G48640	snp_5_9366703	172.774	0	0
AT3G48640	snp_5_1809467	172.774	0	0
AT3G48640	snp_5_25708847	172.774	0	0
AT3G48640	snp_1_8569297	172.774	0	0
AT3G48640	snp_1_1619059	172.774	0	0
AT3G48640	snp_4_12655797	172.774	0	0
AT3G48640	snp_4_12592337	172.774	0	0
AT3G48640	snp_4_12467812	172.774	0	0
AT3G48640	snp_4_13571984	172.774	0	0
AT3G48640	snp_4_13566698	172.774	0	0
AT3G48640	snp_4_13589213	172.774	0	0
AT1G60800	snp_2_17075553	172.655	0	0
AT2G20180	snp_3_22440413	172.638	0	0
AT4G02430	snp_2_10409479	172.631	0	0
AT5G25560	snp_5_3602986	172.604	0	0
AT5G25560	snp_5_3602985	172.604	0	0
AT4G36648	snp_3_5734138	172.592	0	0
AT3G23640	snp_3_8564345	172.565	0	0
AT4G01880	snp_2_14817298	172.532	0	0
AT2G35155	snp_5_4486311	172.529	0	0
AT3G23640	snp_5_24141098	172.502	0	0
AT3G01850	snp_5_2412603	172.397	0	0
AT3G01850	snp_5_2395772	172.397	0	0
AT2G20180	snp_3_4122269	172.374	0	0
AT2G20180	snp_3_4115691	172.374	0	0
AT2G35155	snp_4_13157897	172.332	0	0
AT2G35155	snp_4_13157866	172.332	0	0
AT2G35155	snp_4_13157678	172.332	0	0
AT2G35155	snp_4_13156709	172.332	0	0
AT5G10070	snp_4_6137673	172.287	0	0
AT2G23985	snp_1_2056334	172.249	0	0
AT3G01850	snp_1_5038757	172.2	0	0
AT2G35155	snp_1_7667998	172.161	0	0
AT1G54350	snp_1_21025726	172.119	0	0
AT3G52050	snp_5_26436377	172.119	0	0
AT3G58760	snp_3_2410239	172.05	0	0
AT3G01540	snp_1_24186704	172.029	0	0
AT3G28100	snp_1_30121154	172.006	0	0
AT2G35155	snp_2_14069593	171.991	0	0
AT1G59750	snp_5_3441189	171.975	0	0
AT3G60300	snp_3_22306240	171.891	0	0
AT5G24670	snp_1_3822394	171.799	0	0
AT2G35155	snp_5_24601279	171.717	0	0
AT2G35155	snp_5_24591687	171.717	0	0
AT1G16240	snp_1_25558177	171.713	0	0
AT1G54830	snp_1_20862409	171.622	0	0
AT2G35155	snp_3_23449142	171.62	0	0
AT3G60300	snp_1_1723456	171.563	0	0
AT2G35155	snp_4_13883977	171.436	0	0
AT5G08370	snp_1_966170	171.419	0	0
AT3G23640	snp_3_6446500	171.401	0	0
AT5G22620	snp_1_5079918	171.362	0	0
AT2G20180	snp_5_6085207	171.234	0	0
AT5G08370	snp_3_21540450	171.224	0	0
AT1G03960	snp_3_3103309	171.192	0	0
AT1G03960	snp_3_3099932	171.192	0	0
AT1G03960	snp_3_3099695	171.192	0	0
AT1G03960	snp_3_3099620	171.192	0	0
AT4G25880	snp_3_4228572	171.091	0	0
AT4G26700	snp_4_13466669	171.08	0	0
AT2G41720	snp_3_18984798	171.068	0	0
AT5G22620	snp_5_2747041	171.057	0	0
AT2G20180	snp_2_14397030	171.055	0	0
AT3G55080	snp_2_19205689	170.979	0	0
AT1G10120	snp_1_3313751	170.919	0	0
AT3G58760	snp_2_12650633	170.915	0	0
AT1G07700	snp_3_3074976	170.842	0	0
AT2G20180	snp_2_15641032	170.714	0	0
AT4G02430	snp_4_6137673	170.657	0	0
AT4G36648	snp_1_22242765	170.637	0	0
AT3G23640	snp_3_8461944	170.621	0	0
AT2G35155	snp_4_15753037	170.571	0	0
AT5G22620	snp_4_17487762	170.465	0	0
AT5G20380	snp_5_6881996	170.383	0	0
AT3G23640	snp_4_16771583	170.217	0	0
AT4G33470	snp_4_17648099	170.176	0	0
AT1G54830	snp_1_20863350	170.174	0	0
AT4G24972	snp_1_28601660	170.141	0	0
AT4G24972	snp_2_17815456	170.085	0	0
AT3G28100	snp_3_2256661	170.034	0	0
AT1G59750	snp_3_21936190	170.025	0	0
AT4G26555	snp_2_16307305	170.016	0	0
AT1G54920	snp_1_20249036	169.977	0	0
AT1G02300	snp_5_9312262	169.965	0	0
AT3G23640	snp_2_15904154	169.945	0	0
AT5G08370	snp_4_16401701	169.914	0	0
AT1G54260	snp_1_20862409	169.884	0	0
AT4G36648	snp_3_8507568	169.836	0	0
AT4G22540	snp_4_9342228	169.835	0	0
AT4G22540	snp_3_5690652	169.768	0	0
AT4G36648	snp_4_15753282	169.719	0	0
AT3G01850	snp_1_21220033	169.699	0	0
AT3G01850	snp_1_21213041	169.699	0	0
AT1G56230	snp_3_3099628	169.696	0	0
AT5G09230	snp_5_4964650	169.622	0	0
AT3G01540	snp_4_11488437	169.62	0	0
AT2G20180	snp_4_16395264	169.609	0	0
AT5G22620	snp_2_11748825	169.505	0	0
AT3G28100	snp_1_21379696	169.39	0	0
AT2G25605	snp_5_811306	169.328	0	0
AT2G35155	snp_2_17127995	169.237	0	0
AT4G34480	snp_1_23889505	169.225	0	0
AT1G11592	snp_4_16608231	169.221	0	0
AT4G34140	snp_3_4092644	169.122	0	0
AT4G24972	snp_1_3919268	169.121	0	0
AT4G36648	snp_1_343457	169.018	0	0
AT5G08370	snp_2_18417930	169.016	0	0
AT4G34140	snp_2_6933338	168.969	0	0
AT4G02430	snp_1_3822394	168.949	0	0
AT1G11592	snp_5_6085879	168.944	0	0
AT3G28100	snp_5_20443426	168.835	0	0
AT3G28100	snp_5_20443342	168.835	0	0
AT3G28100	snp_5_20443298	168.835	0	0
AT3G29390	snp_4_13050336	168.82	0	0
AT3G01850	snp_1_17953850	168.813	0	0
AT3G28100	snp_2_13157517	168.803	0	0
AT2G35155	snp_2_18277358	168.792	0	0
AT5G13560	snp_3_7420337	168.65	0	0
AT5G02810	snp_1_26972861	168.602	0	0
AT3G23640	snp_4_13158645	168.524	0	0
AT4G22540	snp_4_8268528	168.505	0	0
AT3G58760	snp_2_9531121	168.478	0	0
AT3G23640	snp_1_25560357	168.458	0	0
AT1G16240	snp_5_25772887	168.454	0	0
AT3G01540	snp_5_24297573	168.335	0	0
AT5G22620	snp_4_1332197	168.322	0	0
AT2G35155	snp_5_8523612	168.317	0	0
AT2G35155	snp_5_5638815	168.24	0	0
AT2G32700	snp_5_3074779	168.193	0	0
AT1G56230	snp_3_3094274	168.192	0	0
AT1G43840	snp_5_20107715	168.155	0	0
AT4G24972	snp_4_16070593	168.125	0	0
AT2G35155	snp_5_242882	168.12	0	0
AT1G56230	snp_3_2403451	168.114	0	0
AT1G56230	snp_3_2402918	168.114	0	0
AT1G56230	snp_3_2401731	168.114	0	0
AT3G01850	snp_3_21936190	168.107	0	0
AT4G26555	snp_2_12704017	168.065	0	0
AT2G01350	snp_5_3034448	168.059	0	0
AT3G01850	snp_3_8674553	168.038	0	0
AT4G31800	snp_3_3348513	167.897	0	0
AT4G25880	snp_5_4450017	167.894	0	0
AT3G01540	snp_1_10749111	167.889	0	0
AT3G01850	snp_2_15041239	167.881	0	0
AT5G07100	snp_1_29431758	167.872	0	0
AT3G19670	snp_3_16527916	167.846	0	0
AT1G11592	snp_1_2606795	167.83	0	0
AT3G23640	snp_5_5811805	167.827	0	0
AT3G23640	snp_5_24601279	167.827	0	0
AT3G23640	snp_5_24591687	167.827	0	0
AT4G36648	snp_3_23441659	167.753	0	0
AT3G23640	snp_5_4450034	167.638	0	0
AT3G23640	snp_1_2392430	167.63	0	0
AT3G23640	snp_5_22555637	167.622	0	0
AT3G23640	snp_1_1492562	167.586	0	0
AT1G10090	snp_1_3313751	167.55	0	0
AT1G59750	snp_5_695924	167.546	0	0
AT2G35155	snp_2_18741084	167.523	0	0
AT1G16240	snp_5_4450034	167.481	0	0
AT3G23640	snp_5_3765931	167.475	0	0
AT3G09470	snp_3_3099628	167.412	0	0
AT1G09700	snp_1_3134290	167.397	0	0
AT4G24972	snp_4_13594962	167.332	0	0
AT4G24972	snp_4_13594810	167.332	0	0
AT5G02810	snp_4_448887	167.321	0	0
AT3G54890	snp_3_20303376	167.308	0	0
AT5G47080	snp_5_19255353	167.301	0	0
AT2G35155	snp_2_13982369	167.299	0	0
AT2G35155	snp_2_13976403	167.299	0	0
AT2G35155	snp_2_13976255	167.299	0	0
AT2G35155	snp_2_13973979	167.299	0	0
AT2G20180	snp_4_12248412	167.298	0	0
AT2G23985	snp_2_15208969	167.289	0	0
AT4G39770	snp_3_2502381	167.217	0	0
AT1G55340	snp_2_18417930	167.196	0	0
AT4G36648	snp_3_3607476	167.162	0	0
AT5G07100	snp_2_12674015	167.161	0	0
AT3G28100	snp_4_16296934	166.951	0	0
AT2G35155	snp_5_1880671	166.948	0	0
AT4G36648	snp_4_13157897	166.911	0	0
AT4G36648	snp_4_13157866	166.911	0	0
AT4G36648	snp_4_13157678	166.911	0	0
AT4G36648	snp_4_13156709	166.911	0	0
AT3G28100	snp_3_1594178	166.906	0	0
AT5G24670	snp_2_10409479	166.886	0	0
AT4G36648	snp_5_3441189	166.784	0	0
AT2G23985	snp_2_10409479	166.762	0	0
AT5G08370	snp_1_1315094	166.649	0	0
AT4G01880	snp_5_20443403	166.532	0	0
AT3G29390	snp_3_4916610	166.527	0	0
AT3G28100	snp_5_22555637	166.439	0	0
AT5G13560	snp_3_17954019	166.413	0	0
AT3G29390	snp_5_1796492	166.379	0	0
AT3G29390	snp_3_22608991	166.365	0	0
AT2G25605	snp_1_24539703	166.351	0	0
AT5G02810	snp_3_21927147	166.338	0	0
AT2G25605	snp_4_2691611	166.318	0	0
AT3G28100	snp_3_20446607	166.251	0	0
AT5G24520	snp_3_4916610	166.129	0	0
AT3G28100	snp_4_16976135	166.027	0	0
AT3G01850	snp_3_19345472	165.954	0	0
AT4G25880	snp_5_4450034	165.937	0	0
AT3G28100	snp_4_15682437	165.908	0	0
AT3G28100	snp_1_3921655	165.834	0	0
AT3G28100	snp_1_3921640	165.834	0	0
AT2G20180	snp_4_10407766	165.708	0	0
AT4G36648	snp_5_4425117	165.664	0	0
AT4G10970	snp_1_20249036	165.659	0	0
AT3G23640	snp_3_2164862	165.652	0	0
AT4G02430	snp_1_2056334	165.553	0	0
AT2G35155	snp_1_25241485	165.462	0	0
AT1G56230	snp_3_5782977	165.445	0	0
AT1G56230	snp_3_5782734	165.445	0	0
AT3G01540	snp_3_18214670	165.358	0	0
AT1G73180	snp_1_27524683	165.347	0	0
AT1G73180	snp_1_27522791	165.347	0	0
AT3G23640	snp_2_18147454	165.237	0	0
AT3G23640	snp_2_18147446	165.237	0	0
AT3G23640	snp_5_747043	165.237	0	0
AT5G06980	snp_3_8665242	165.234	0	0
AT3G23640	snp_3_1594178	165.084	0	0
AT1G59750	snp_2_2791118	165.074	0	0
AT1G56230	snp_1_935151	164.958	0	0
AT3G01540	snp_3_21902280	164.929	0	0
AT1G59750	snp_1_24020223	164.903	0	0
AT1G06700	snp_1_2075642	164.899	0	0
AT1G06700	snp_1_2075460	164.899	0	0
AT1G06700	snp_1_2075408	164.899	0	0
AT1G06700	snp_1_2075249	164.899	0	0
AT1G06700	snp_1_2072869	164.899	0	0
AT1G06700	snp_1_2064479	164.899	0	0
AT2G35155	snp_1_20527988	164.852	0	0
AT3G23640	snp_5_19945027	164.751	0	0
AT4G36648	snp_4_15850950	164.674	0	0
AT5G02810	snp_1_4748117	164.641	0	0
AT2G20180	snp_1_12148796	164.632	0	0
AT5G02810	snp_4_18063619	164.618	0	0
AT3G09470	snp_3_5734138	164.605	0	0
AT2G47600	snp_4_1332197	164.562	0	0
AT1G56230	snp_4_16401701	164.545	0	0
AT4G25030	snp_2_6789124	164.54	0	0
AT4G36648	snp_5_4486311	164.477	0	0
AT2G20180	snp_4_12231080	164.445	0	0
AT4G02430	snp_5_20443403	164.302	0	0
AT4G36648	snp_3_247275	164.282	0	0
AT5G13560	snp_1_5079918	164.271	0	0
AT2G25605	snp_3_9773757	164.229	0	0
AT5G13560	snp_4_17487762	164.22	0	0
AT2G32700	snp_3_17585738	164.185	0	0
AT3G23640	snp_1_8880054	164.169	0	0
AT2G32700	snp_3_22440413	164.147	0	0
AT1G11592	snp_4_14594503	164.107	0	0
AT5G08370	snp_4_16976135	164.091	0	0
AT2G35155	snp_5_22479062	164.089	0	0
AT4G31800	snp_3_5016243	164.078	0	0
AT4G39770	snp_1_2258481	164.071	0	0
AT2G32700	snp_5_20867988	164.052	0	0
AT3G23640	snp_1_26073019	164.031	0	0
AT2G35155	snp_1_20862409	164.011	0	0
AT3G01540	snp_5_20448667	163.901	0	0
AT5G24670	snp_5_20443403	163.857	0	0
AT4G24972	snp_5_18771243	163.85	0	0
AT3G23640	snp_3_2990967	163.825	0	0
AT4G24972	snp_1_20533223	163.823	0	0
AT5G04830	snp_4_6137673	163.75	0	0
AT1G59750	snp_4_8268528	163.743	0	0
AT4G36648	snp_1_6609806	163.733	0	0
AT4G36648	snp_1_6609398	163.733	0	0
AT4G36648	snp_1_6609025	163.733	0	0
AT5G13560	snp_4_10052967	163.665	0	0
AT3G19670	snp_2_869229	163.504	0	0
AT5G04830	snp_5_3602986	163.498	0	0
AT5G04830	snp_5_3602985	163.498	0	0
AT4G36648	snp_5_21248793	163.442	0	0
AT3G28100	snp_3_4002256	163.42	0	0
AT2G35155	snp_1_3502678	163.42	0	0
AT2G20180	snp_5_20867988	163.371	0	0
AT2G35155	snp_1_2386208	163.278	0	0
AT2G35155	snp_1_2386170	163.278	0	0
AT3G58760	snp_5_1855062	163.275	0	0
AT4G36648	snp_1_21379684	163.256	0	0
AT3G01850	snp_2_12977228	163.207	0	0
AT5G22620	snp_1_20191083	163.161	0	0
AT3G09250	snp_1_966170	163.101	0	0
AT2G20180	snp_3_17675566	163.1	0	0
AT2G32700	snp_3_17926803	163.053	0	0
AT2G20180	snp_3_10746081	163.034	0	0
AT4G36648	snp_2_12699978	163.028	0	0
AT2G35155	snp_2_12699978	162.978	0	0
AT4G31800	snp_1_919884	162.907	0	0
AT4G31800	snp_1_1227395	162.907	0	0
AT4G31800	snp_3_7091144	162.832	0	0
AT3G09470	snp_3_3214139	162.732	0	0
AT3G19670	snp_5_19040200	162.724	0	0
AT3G01850	snp_1_27554081	162.699	0	0
AT5G02810	snp_2_19619355	162.687	0	0
AT4G34140	snp_3_2502381	162.676	1.11022e-16	3.56486e-13
AT4G34140	snp_2_16583618	162.675	1.11022e-16	3.35156e-13
AT3G01850	snp_2_19301411	162.516	0	0
AT4G36648	snp_1_4729319	162.499	0	0
AT1G59750	snp_3_935495	162.471	0	0
AT3G23640	snp_2_16673674	162.388	0	0
AT1G55810	snp_4_15281135	162.371	0	0
AT1G55810	snp_4_15280684	162.371	0	0
AT4G02430	snp_1_320988	162.355	0	0
AT3G23640	snp_5_21779077	162.331	0	0
AT2G46450	snp_3_6197447	162.264	0	0
AT3G01540	snp_1_16487215	162.241	0	0
AT4G24972	snp_3_253420	162.228	0	0
AT4G24972	snp_3_253334	162.228	0	0
AT4G24972	snp_3_253331	162.228	0	0
AT4G24972	snp_3_253001	162.228	0	0
AT4G24972	snp_3_252657	162.228	0	0
AT3G28100	snp_1_20296681	162.226	0	0
AT5G13560	snp_3_8661222	162.204	0	0
AT5G13560	snp_3_8643100	162.204	0	0
AT3G55080	snp_2_8733859	162.161	0	0
AT3G22190	snp_4_15542038	162.159	0	0
AT4G31800	snp_1_5532552	162.155	0	0
AT3G09470	snp_1_1235361	162.154	0	0
AT3G52050	snp_4_12736108	162.131	0	0
AT2G47600	snp_5_23500546	162.112	0	0
AT2G47600	snp_5_23493159	162.112	0	0
AT4G24972	snp_4_13157897	162.053	0	0
AT4G24972	snp_4_13157866	162.053	0	0
AT4G24972	snp_4_13157678	162.053	0	0
AT4G24972	snp_4_13156709	162.053	0	0
AT4G34480	snp_1_21485188	161.997	0	0
AT3G01540	snp_5_8892149	161.964	0	0
AT3G28100	snp_3_5226470	161.959	0	0
AT5G10070	snp_2_8902366	161.953	0	0
AT3G29390	snp_5_8456081	161.945	0	0
AT5G02810	snp_3_5951163	161.932	0	0
AT5G08370	snp_5_4248523	161.898	0	0
AT5G08370	snp_5_4334773	161.89	0	0
AT3G52050	snp_1_2015403	161.887	0	0
AT3G09250	snp_3_3099628	161.854	0	0
AT3G29390	snp_5_17141635	161.822	0	0
AT3G60300	snp_1_6321025	161.815	0	0
AT3G01850	snp_2_15239666	161.807	0	0
AT1G11592	snp_3_2448475	161.804	0	0
AT1G56230	snp_3_2936349	161.729	0	0
AT2G20180	snp_3_1394314	161.713	0	0
AT3G23640	snp_4_6251450	161.695	0	0
AT1G08110	snp_1_5079918	161.685	0	0
AT5G22620	snp_1_2516122	161.649	0	0
AT4G27120	snp_4_8661638	161.614	0	0
AT1G07660	snp_2_9474347	161.594	0	0
AT1G07700	snp_3_2936349	161.564	0	0
AT1G02300	snp_5_1522416	161.543	0	0
AT1G03960	snp_3_3099628	161.502	0	0
AT3G29390	snp_2_2791118	161.487	0	0
AT5G24670	snp_5_4602994	161.477	0	0
AT2G20180	snp_5_2670235	161.419	0	0
AT3G58760	snp_1_21338041	161.387	0	0
AT1G02300	snp_3_1925996	161.365	0	0
AT4G36648	snp_1_1492562	161.365	0	0
AT4G36648	snp_5_17141635	161.339	0	0
AT5G24670	snp_1_320988	161.201	0	0
AT3G28100	snp_4_16401701	161.13	0	0
AT4G34900	snp_4_16622260	161.114	0	0
AT4G34900	snp_4_16621455	161.114	0	0
AT3G01850	snp_1_21379684	161.054	0	0
AT3G28100	snp_3_19086872	161.015	0	0
AT5G10070	snp_2_2909189	160.988	0	0
AT1G59750	snp_1_10749111	160.977	0	0
AT2G35155	snp_3_4575263	160.97	0	0
AT4G06676	snp_2_8902366	160.885	0	0
AT1G56230	snp_5_3034448	160.864	0	0
AT1G56230	snp_3_3214139	160.855	0	0
AT4G36648	snp_5_5638815	160.84	0	0
AT1G20270	snp_1_7021511	160.835	0	0
AT1G08110	snp_1_2516122	160.805	0	0
AT4G36648	snp_4_15364642	160.758	0	0
AT5G22620	snp_4_17007227	160.74	0	0
AT1G55810	snp_2_14741368	160.71	0	0
AT4G24972	snp_5_18772365	160.702	0	0
AT4G24972	snp_5_18772344	160.702	0	0
AT4G24972	snp_3_5782977	160.696	0	0
AT4G24972	snp_3_5782734	160.696	0	0
AT3G23640	snp_5_23652857	160.607	0	0
AT2G35155	snp_5_22483194	160.601	0	0
AT3G09470	snp_2_16307305	160.59	0	0
AT5G10070	snp_5_20443403	160.587	0	0
AT2G35155	snp_3_5435097	160.58	0	0
AT4G24972	snp_5_22483194	160.558	0	0
AT3G60300	snp_3_3214139	160.557	0	0
AT2G01350	snp_2_18417930	160.533	0	0
AT1G55340	snp_2_17913897	160.487	0	0
AT1G55340	snp_2_17913896	160.487	0	0
AT5G24670	snp_1_2769954	160.48	0	0
AT4G25880	snp_1_8992467	160.441	0	0
AT5G17560	snp_3_3214139	160.427	0	0
AT5G13560	snp_2_10967724	160.362	0	0
AT3G28100	snp_4_6251450	160.357	0	0
AT1G03960	snp_3_3214139	160.326	0	0
AT1G11592	snp_2_16065820	160.326	0	0
AT5G42770	snp_4_14772296	160.321	0	0
AT3G01980	snp_3_2502381	160.264	0	0
AT1G56120	snp_1_20249036	160.23	0	0
AT3G28100	snp_3_253420	160.192	0	0
AT3G28100	snp_3_253334	160.192	0	0
AT3G28100	snp_3_253331	160.192	0	0
AT3G28100	snp_3_253001	160.192	0	0
AT3G28100	snp_3_252657	160.192	0	0
AT1G59750	snp_3_5690652	160.172	0	0
AT2G35155	snp_2_9147116	160.146	0	0
AT3G52050	snp_5_4602994	160.124	0	0
AT1G54730	snp_1_20842795	160.066	0	0
AT4G34480	snp_5_1173438	160.043	0	0
AT5G19500	snp_5_3441189	160.024	0	0
AT1G07700	snp_4_15246768	159.97	0	0
AT5G13560	snp_3_3358982	159.949	0	0
AT3G60300	snp_2_14569996	159.945	0	0
AT1G59750	snp_3_19345472	159.911	0	0
AT2G41720	snp_2_2791118	159.9	0	0
AT3G23640	snp_5_8357926	159.892	0	0
AT4G25030	snp_4_8268528	159.891	0	0
AT2G20180	snp_5_14008800	159.759	0	0
AT3G28100	snp_4_15246768	159.747	0	0
AT3G28100	snp_5_4486311	159.681	0	0
AT2G20180	snp_4_17007227	159.671	0	0
AT3G01850	snp_2_19205689	159.632	0	0
AT4G36648	snp_4_13594962	159.593	0	0
AT4G36648	snp_4_13594810	159.593	0	0
AT4G27120	snp_5_2037640	159.464	0	0
AT5G19500	snp_5_6198490	159.408	0	0
AT2G23985	snp_5_7428340	159.405	0	0
AT1G08110	snp_5_9312262	159.332	0	0
AT4G27120	snp_3_4092644	159.288	0	0
AT1G59750	snp_1_25634048	159.279	0	0
AT1G59750	snp_1_25634028	159.279	0	0
AT1G59750	snp_1_25633931	159.279	0	0
AT1G03960	snp_4_15281135	159.276	0	0
AT1G03960	snp_4_15280684	159.276	0	0
AT4G36648	snp_5_8889003	159.261	0	0
AT4G02430	snp_2_8902366	159.238	0	0
AT5G04830	snp_2_16718575	159.179	0	0
AT2G26590	snp_3_22608991	159.148	0	0
AT3G09470	snp_1_966170	159.14	0	0
AT5G13560	snp_4_17007227	159.134	0	0
AT3G23640	snp_3_7125872	159.076	0	0
AT3G28100	snp_5_4349853	158.987	0	0
AT3G23640	snp_4_13970752	158.959	0	0
AT5G02810	snp_5_26412755	158.939	0	0
AT3G23640	snp_5_20443403	158.902	0	0
AT1G16240	snp_1_25560357	158.889	0	0
AT1G55340	snp_2_14917757	158.888	0	0
AT1G55340	snp_2_14917405	158.888	0	0
AT1G55340	snp_2_14917108	158.888	0	0
AT5G50665	snp_1_30189383	158.793	0	0
AT4G24972	snp_5_8357926	158.74	0	0
AT3G01980	snp_2_9474347	158.723	0	0
AT1G59750	snp_2_869229	158.629	0	0
AT3G28100	snp_5_24141098	158.607	0	0
AT3G01540	snp_5_5159925	158.569	0	0
AT2G35155	snp_4_15364642	158.53	0	0
AT4G36648	snp_1_9079453	158.463	0	0
AT5G20720	snp_2_13721262	158.429	0	0
AT5G13560	snp_4_10407766	158.417	0	0
AT3G58760	snp_1_10465453	158.402	0	0
AT2G20180	snp_5_19354819	158.375	0	0
AT2G20180	snp_3_17585738	158.309	0	0
AT1G07660	snp_5_23500546	158.301	0	0
AT1G07660	snp_5_23493159	158.301	0	0
AT2G46450	snp_1_25257719	158.279	0	0
AT3G23640	snp_2_19076438	158.223	0	0
AT3G28100	snp_2_12699978	158.198	0	0
AT3G26085	snp_1_3822394	158.178	0	0
AT1G03960	snp_1_935151	158.157	0	0
AT2G46450	snp_1_392201	158.148	0	0
AT4G25880	snp_4_13747360	158.137	0	0
AT3G09470	snp_3_6227881	158.131	0	0
AT2G20180	snp_1_7895962	158.131	0	0
AT1G59750	snp_5_2412603	158.11	0	0
AT1G59750	snp_5_2395772	158.11	0	0
AT1G03960	snp_1_1315094	158.089	0	0
AT5G22620	snp_4_17380496	158.083	0	0
AT4G36648	snp_3_16120844	158.082	0	0
AT1G07660	snp_2_9276284	158.069	0	0
AT5G19500	snp_5_20531769	158.049	0	0
AT2G32700	snp_5_8456081	158.045	0	0
AT4G36648	snp_1_2898586	157.968	0	0
AT2G35155	snp_3_4002256	157.939	0	0
AT3G23640	snp_4_14963654	157.912	0	0
AT3G23640	snp_4_14963231	157.912	0	0
AT3G23640	snp_4_14962749	157.912	0	0
AT3G58760	snp_3_15869591	157.876	0	0
AT3G28100	snp_1_8992457	157.873	0	0
AT2G41720	snp_3_19182922	157.844	0	0
AT1G56230	snp_4_16296934	157.785	0	0
AT4G27120	snp_3_2502381	157.696	0	0
AT2G35155	snp_3_23039648	157.671	0	0
AT3G09470	snp_4_15281135	157.614	0	0
AT3G09470	snp_4_15280684	157.614	0	0
AT1G56230	snp_2_14569996	157.585	0	0
AT4G36648	snp_4_12543497	157.544	0	0
AT1G02300	snp_5_23500546	157.499	0	0
AT1G02300	snp_5_23493159	157.499	0	0
AT3G22190	snp_1_5565839	157.498	0	0
AT4G36648	snp_1_20285340	157.438	0	0
AT4G26555	snp_2_14424136	157.397	0	0
AT2G20180	snp_5_1522416	157.356	0	0
AT5G06980	snp_2_16583618	157.239	0	0
AT2G23985	snp_5_20443403	157.235	0	0
AT2G35155	snp_2_18905669	157.158	0	0
AT3G29390	snp_1_3822394	157.139	0	0
AT2G20180	snp_1_27920781	157.123	0	0
AT5G22620	snp_2_15913382	157.115	0	0
AT2G35155	snp_5_4425117	157.101	0	0
AT3G29390	snp_4_6137673	157.054	0	0
AT3G52050	snp_1_1353510	157.031	0	0
AT4G10970	snp_4_17648099	157.008	0	0
AT1G56230	snp_2_14264680	157.006	0	0
AT2G35155	snp_2_17088159	156.982	0	0
AT2G32210	snp_3_5690652	156.972	0	0
AT5G22620	snp_1_2258481	156.968	0	0
AT3G28100	snp_5_5379728	156.903	0	0
AT3G28100	snp_1_3555693	156.902	0	0
AT3G28100	snp_5_3830695	156.902	0	0
AT4G36648	snp_2_16724306	156.898	0	0
AT3G28100	snp_3_20570076	156.887	0	0
AT2G20180	snp_3_23343556	156.865	0	0
AT3G01540	snp_1_26830101	156.841	0	0
AT2G32700	snp_2_14397030	156.814	0	0
AT3G23640	snp_5_20443426	156.81	0	0
AT3G23640	snp_5_20443342	156.81	0	0
AT3G23640	snp_5_20443298	156.81	0	0
AT3G13677	snp_3_5782977	156.759	0	0
AT3G13677	snp_3_5782734	156.759	0	0
AT2G32700	snp_2_9222741	156.737	0	0
AT3G23640	snp_1_1577700	156.692	0	0
AT1G56230	snp_2_17813002	156.683	0	0
AT3G23640	snp_1_2471514	156.671	0	0
AT2G20180	snp_1_26844733	156.654	0	0
AT3G13677	snp_1_1723456	156.598	0	0
AT4G36648	snp_2_18903598	156.528	0	0
AT4G26110	snp_4_13258622	156.523	0	0
AT1G56230	snp_1_20136479	156.52	0	0
AT1G55340	snp_3_3099628	156.514	0	0
AT3G23640	snp_1_25241485	156.499	0	0
AT3G23640	snp_1_21379696	156.493	0	0
AT4G24972	snp_2_16307305	156.49	0	0
AT4G31800	snp_3_8178415	156.475	0	0
AT5G08370	snp_1_5952948	156.417	0	0
AT5G08370	snp_1_5950842	156.417	0	0
AT4G36648	snp_2_8494072	156.395	0	0
AT4G36648	snp_2_8493919	156.395	0	0
AT4G36648	snp_2_8493882	156.395	0	0
AT3G23640	snp_5_4692599	156.378	0	0
AT3G60300	snp_3_3099628	156.349	0	0
AT1G56230	snp_1_1315094	156.33	0	0
AT5G22620	snp_2_6452703	156.275	0	0
AT1G54260	snp_1_20863350	156.252	0	0
AT3G28100	snp_4_15175679	156.226	0	0
AT2G35155	snp_3_10211401	156.22	0	0
AT3G28100	snp_3_23225671	156.211	0	0
AT3G52050	snp_1_17184235	156.195	0	0
AT4G36648	snp_5_2412603	156.186	0	0
AT4G36648	snp_5_2395772	156.186	0	0
AT4G36648	snp_3_21540450	156.155	0	0
AT2G35155	snp_4_16311094	156.127	0	0
AT3G28100	snp_4_16622260	156.125	0	0
AT3G28100	snp_4_16621455	156.125	0	0
AT3G01850	snp_1_21381033	156.118	0	0
AT2G20180	snp_3_1701128	156.115	0	0
AT3G19670	snp_3_935495	156.115	0	0
AT3G52050	snp_1_5592671	156.068	0	0
AT3G09470	snp_2_17398188	156.057	0	0
AT3G09470	snp_2_17398187	156.057	0	0
AT2G35155	snp_3_6411239	156.022	0	0
AT2G35155	snp_3_6410449	156.022	0	0
AT2G35155	snp_3_6410187	156.022	0	0
AT1G07660	snp_1_6377941	156.01	0	0
AT2G23985	snp_2_19639903	155.998	0	0
AT2G35155	snp_2_13617335	155.979	0	0
AT1G56120	snp_1_945833	155.937	0	0
AT2G01350	snp_5_4334773	155.885	0	0
AT4G25030	snp_4_12031347	155.88	0	0
AT1G03960	snp_1_1723456	155.851	0	0
AT3G58760	snp_1_26064450	155.849	0	0
AT4G36648	snp_2_9147116	155.827	0	0
AT3G23640	snp_5_7368130	155.789	0	0
AT5G08370	snp_2_17815456	155.704	0	0
AT3G01850	snp_5_4557931	155.693	0	0
AT5G06980	snp_4_17570246	155.687	0	0
AT1G06710	snp_5_20443403	155.635	0	0
AT3G23640	snp_3_21688144	155.635	0	0
AT3G28100	snp_5_7380978	155.626	0	0
AT3G23640	snp_3_9851629	155.604	0	0
AT3G23640	snp_3_9851605	155.604	0	0
AT2G32700	snp_1_29432002	155.489	0	0
AT5G24670	snp_1_20927885	155.485	0	0
AT3G28100	snp_3_10069029	155.389	0	0
AT3G28100	snp_1_26073576	155.388	0	0
AT5G02810	snp_1_26967467	155.386	0	0
AT3G19670	snp_1_21379684	155.374	0	0
AT5G02810	snp_1_25969405	155.351	0	0
AT3G23640	snp_2_18147376	155.342	0	0
AT5G13560	snp_2_10173155	155.284	0	0
AT5G13560	snp_2_10101687	155.284	0	0
AT2G35155	snp_1_2011331	155.283	0	0
AT4G36648	snp_1_21025726	155.277	0	0
AT3G01540	snp_2_16580828	155.235	0	0
AT3G28100	snp_4_15753282	155.199	0	0
AT4G30900	snp_1_5217549	155.191	0	0
AT5G06980	snp_2_18904942	155.187	0	0
AT4G36648	snp_4_16337783	155.181	0	0
AT2G32700	snp_3_2502381	155.177	0	0
AT3G01850	snp_3_1274071	155.141	0	0
AT2G35155	snp_3_23225671	155.139	0	0
AT3G19670	snp_5_6198490	155.129	0	0
AT5G24670	snp_5_26436377	155.101	0	0
AT3G01850	snp_3_9461401	155.062	0	0
AT2G35155	snp_5_6064470	155.011	0	0
AT1G55340	snp_2_17813002	154.997	0	0
AT2G35155	snp_1_188564	154.994	0	0
AT1G03430	snp_1_945833	154.919	0	0
AT3G60300	snp_2_14741368	154.911	0	0
AT5G24670	snp_3_5690675	154.877	0	0
AT3G01850	snp_1_29174644	154.862	0	0
AT4G25880	snp_4_15281135	154.831	0	0
AT4G25880	snp_4_15280684	154.831	0	0
AT3G28100	snp_2_16351929	154.814	0	0
AT3G28100	snp_1_1974055	154.758	0	0
AT5G08370	snp_5_8889003	154.755	0	0
AT5G08370	snp_3_19681684	154.651	0	0
[truncated: 243,431+ more rows]

## Sheet: Supplementary Table 3
Supplementary Table 3. sQTLs analysis among diverse accessions of A. thaliana using genomic data
Gene List	SNP List	statisticS	pValue	qValue
AT3G12250	snp_1_92264	77.4987	1.17684e-14	9.66498e-11
AT5G01620	snp_1_92264	46.3263	8.71695e-11	2.90611e-07
MSTRG.10022	snp_1_92264	36.6035	1.36113e-05	0.0114867
MSTRG.10741	snp_1_92264	78.4116	3.33067e-16	4.67293e-12
MSTRG.10939	snp_1_92264	34.7582	5.20798e-07	0.000743064
MSTRG.10969	snp_1_92264	78.4722	9.99756e-13	5.17904e-09
MSTRG.11458	snp_1_92264	37.2639	1.02912e-05	0.00919163
MSTRG.12810	snp_1_92264	71.3956	5.25135e-14	3.50146e-10
MSTRG.12953	snp_1_92264	38.3942	3.23985e-05	0.0232854
MSTRG.14809	snp_1_92264	34.3108	1.50645e-05	0.0125402
MSTRG.15384	snp_1_92264	78.6097	6.88338e-15	6.43826e-11
MSTRG.19280	snp_1_92264	59.9942	4.51316e-11	1.55864e-07
MSTRG.19571	snp_1_92264	150.656	0	0
MSTRG.197	snp_1_92264	28.5568	7.37813e-05	0.0452525
MSTRG.21649	snp_1_92264	81.1731	1.7135e-11	6.48279e-08
MSTRG.22152	snp_1_92264	34.7956	4.72087e-06	0.00477361
MSTRG.23006	snp_1_92264	78.1822	1.11022e-16	1.78016e-12
MSTRG.24485	snp_1_92264	297.731	0	0
MSTRG.24633	snp_1_92264	59.7736	1.02148e-08	2.20482e-05
MSTRG.25062	snp_1_92264	87.445	4.13903e-11	1.4368e-07
MSTRG.26429	snp_1_92264	25.6236	1.14344e-05	0.0100396
MSTRG.27066	snp_1_92264	78.1697	1.11022e-16	1.78016e-12
MSTRG.27907	snp_1_92264	82.923	0	0
MSTRG.5504	snp_1_92264	71.7787	9.54792e-15	8.46046e-11
MSTRG.6068	snp_1_92264	28.2786	3.17436e-06	0.00347036
MSTRG.7478	snp_1_92264	37.7163	4.30217e-07	0.000633972
MSTRG.7945	snp_1_92264	53.5368	3.88308e-05	0.0269035
MSTRG.8857	snp_1_92264	77.9775	3.55271e-14	2.49223e-10
MSTRG.9525	snp_1_92264	28.0071	1.24319e-05	0.0106788
MSTRG.9561	snp_1_92264	72.5591	3.0087e-14	2.15551e-10
AT3G47450	snp_1_661713	25.6797	4.03047e-07	0.000601836
AT4G23895	snp_1_661713	21.5588	8.05773e-05	0.0481064
AT5G47470	snp_1_661713	20.952	2.82058e-05	0.0209426
MSTRG.15407	snp_1_661713	112.534	2.36866e-06	0.00271028
MSTRG.25678	snp_1_661713	27.5626	4.4311e-05	0.0299306
MSTRG.25737	snp_1_661713	22.9818	4.07382e-05	0.0279376
MSTRG.326	snp_1_661713	24.0572	9.35175e-07	0.00122526
MSTRG.4575	snp_1_661713	21.5411	8.1263e-05	0.0482165
AT1G55325	snp_1_657495	67.066	1.80966e-14	1.39338e-10
AT2G37930	snp_1_657495	31.2846	7.40464e-07	0.000999315
AT3G23660	snp_1_657495	18.661	1.56146e-05	0.0129342
AT5G14220	snp_1_657495	38.88	7.37544e-08	0.000134241
MSTRG.10127	snp_1_657495	37.7489	4.23782e-07	0.000627108
MSTRG.10181	snp_1_657495	62.8609	1.43774e-13	8.56841e-10
MSTRG.10786	snp_1_657495	18.8133	8.21759e-05	0.0485869
MSTRG.11443	snp_1_657495	79.132	5.50899e-09	1.2793e-05
MSTRG.11772	snp_1_657495	63.173	1.01765e-11	4.1292e-08
MSTRG.12093	snp_1_657495	69.5014	4.56213e-06	0.00466918
MSTRG.12184	snp_1_657495	49.6509	4.78459e-05	0.0318916
MSTRG.12414	snp_1_657495	59.8034	1.65233e-10	5.27368e-07
MSTRG.15838	snp_1_657495	28.4909	2.91774e-05	0.0214044
MSTRG.18032	snp_1_657495	57.0007	1.79449e-07	0.000299129
MSTRG.18909	snp_1_657495	65.2075	1.0815e-06	0.00139811
MSTRG.18992	snp_1_657495	32.2263	1.71979e-06	0.0020868
MSTRG.21293	snp_1_657495	21.9671	1.6979e-05	0.013843
MSTRG.23365	snp_1_657495	34.0121	1.9696e-07	0.000324306
MSTRG.24258	snp_1_657495	29.2302	7.01905e-06	0.00667827
MSTRG.26521	snp_1_657495	75.8396	9.35219e-12	3.88774e-08
MSTRG.26834	snp_1_657495	27.9025	1.30536e-05	0.0110856
MSTRG.27134	snp_1_657495	68.6021	2.25063e-10	6.88939e-07
MSTRG.3294	snp_1_657495	19.2132	6.72839e-05	0.0420947
MSTRG.4654	snp_1_657495	25.4669	4.05239e-05	0.027893
MSTRG.4825	snp_1_657495	125.319	0	0
MSTRG.5040	snp_1_657495	18.8455	8.08622e-05	0.0481484
MSTRG.6498	snp_1_657495	82.77	2.22045e-16	3.32297e-12
MSTRG.7864	snp_1_657495	64.9992	1.12121e-12	5.72023e-09
AT1G30470	snp_1_65592	24.6127	4.52289e-06	0.00463606
AT1G31600	snp_1_65592	31.0056	8.47738e-07	0.00112382
AT2G02570	snp_1_65592	32.6489	3.81938e-07	0.000578006
AT2G46500	snp_1_65592	31.6799	1.32066e-07	0.000228634
AT3G62030	snp_1_65592	72.7915	1.11022e-16	1.78016e-12
AT5G51080	snp_1_65592	24.0775	5.91071e-06	0.00580249
AT5G56620	snp_1_65592	26.5872	1.68524e-06	0.00206007
MSTRG.10671	snp_1_65592	32.4975	8.77523e-08	0.000156753
MSTRG.11338	snp_1_65592	36.2689	3.55186e-05	0.0250467
MSTRG.11784	snp_1_65592	34.7215	1.70998e-06	0.00207865
MSTRG.12139	snp_1_65592	25.5456	1.18725e-05	0.0103166
MSTRG.12940	snp_1_65592	30.6042	2.26147e-07	0.000366585
MSTRG.13584	snp_1_65592	142.427	7.45872e-09	1.67433e-05
MSTRG.14182	snp_1_65592	25.4581	4.06904e-05	0.0279332
MSTRG.14229	snp_1_65592	32.1427	1.04788e-07	0.000183772
MSTRG.14606	snp_1_65592	22.8645	4.30962e-05	0.0293455
MSTRG.15428	snp_1_65592	22.0253	6.44438e-05	0.040642
MSTRG.15457	snp_1_65592	32.8629	4.00681e-06	0.00422939
MSTRG.15869	snp_1_65592	34.8771	1.59205e-06	0.00197087
MSTRG.16830	snp_1_65592	42.0046	3.28022e-06	0.00357449
MSTRG.18046	snp_1_65592	49.2366	6.68572e-09	1.52109e-05
MSTRG.18158	snp_1_65592	79.6122	0	0
MSTRG.19044	snp_1_65592	36.7879	6.15778e-05	0.0391956
MSTRG.2095	snp_1_65592	43.755	7.21318e-09	1.62463e-05
MSTRG.20957	snp_1_65592	35.3432	3.69748e-06	0.00397134
MSTRG.21188	snp_1_65592	32.1137	4.95242e-07	0.000714166
MSTRG.21238	snp_1_65592	65.2662	4.39648e-14	2.99067e-10
MSTRG.21985	snp_1_65592	31.1172	8.03091e-07	0.00107308
MSTRG.23024	snp_1_65592	32.565	4.5911e-06	0.00467751
MSTRG.23367	snp_1_65592	26.0243	9.4264e-06	0.00854389
MSTRG.23633	snp_1_65592	27.5197	4.58066e-06	0.00467394
MSTRG.24465	snp_1_65592	64.4857	7.39951e-07	0.000999315
MSTRG.26058	snp_1_65592	32.2074	1.0145e-07	0.000179319
MSTRG.26130	snp_1_65592	32.6155	4.48638e-06	0.00461269
MSTRG.26292	snp_1_65592	23.5299	7.77234e-06	0.00723956
MSTRG.26342	snp_1_65592	40.7427	1.42181e-09	3.7697e-06
MSTRG.2692	snp_1_65592	46.186	4.96665e-05	0.032856
MSTRG.27757	snp_1_65592	31.5464	2.36816e-06	0.00271028
MSTRG.3117	snp_1_65592	86.6523	1.1817e-07	0.000206167
MSTRG.3443	snp_1_65592	66.3615	1.97003e-08	4.0448e-05
MSTRG.4052	snp_1_65592	36.6182	2.08989e-06	0.00243498
MSTRG.5055	snp_1_65592	32.9855	1.20265e-06	0.00153392
MSTRG.5293	snp_1_65592	40.591	2.48571e-06	0.00281341
MSTRG.5853	snp_1_65592	27.7344	4.10185e-05	0.0280727
MSTRG.6097	snp_1_65592	35.302	4.02687e-07	0.000601836
MSTRG.7180	snp_1_65592	38.3086	2.43165e-08	4.87372e-05
MSTRG.8095	snp_1_65592	25.6443	1.13209e-05	0.00997898
MSTRG.8688	snp_1_65592	31.7552	6.64271e-06	0.00637688
MSTRG.9152	snp_1_65592	36.9707	1.82654e-07	0.000303719
AT1G14260	snp_1_65495	20.3725	3.76851e-05	0.0263264
AT4G03610	snp_1_65495	28.3594	3.05287e-06	0.00336485
MSTRG.11949	snp_1_65495	34.4704	1.91891e-06	0.00228316
MSTRG.16444	snp_1_65495	21.1861	2.50904e-05	0.019201
MSTRG.18542	snp_1_65495	23.1258	3.80169e-05	0.0264484
MSTRG.21313	snp_1_65495	24.454	6.47663e-05	0.0408009
MSTRG.23717	snp_1_65495	38.7644	2.79168e-05	0.0208198
MSTRG.23920	snp_1_65495	22.2652	5.74471e-05	0.0371992
MSTRG.24331	snp_1_65495	22.419	5.33626e-05	0.034856
MSTRG.26542	snp_1_65495	47.2259	5.10981e-09	1.21167e-05
MSTRG.26647	snp_1_65495	32.1922	5.44275e-06	0.00544631
MSTRG.27713	snp_1_65495	39.6216	4.15166e-05	0.0283559
MSTRG.3793	snp_1_65495	21.9155	6.79244e-05	0.0423155
AT1G01950	snp_1_632792	22.7253	4.60729e-05	0.030873
AT1G04300	snp_1_632792	52.3822	4.50378e-10	1.29617e-06
AT1G71691	snp_1_632792	23.5544	7.6775e-06	0.00719101
AT2G34230	snp_1_632792	21.4503	3.63126e-06	0.00390645
AT3G07030	snp_1_632792	67.058	1.82077e-14	1.39338e-10
AT3G19930	snp_1_632792	17.2251	3.32024e-05	0.0237365
AT3G24255	snp_1_632792	34.3624	1.47326e-05	0.0122791
AT3G47660	snp_1_632792	51.512	6.7925e-10	1.89022e-06
AT4G03610	snp_1_632792	32.8868	3.4027e-07	0.000523177
AT4G11610	snp_1_632792	20.1851	4.1386e-05	0.0282954
AT4G39770	snp_1_632792	21.2764	3.97589e-06	0.00420994
AT5G04370	snp_1_632792	23.7574	6.93661e-06	0.0066167
AT5G10100	snp_1_632792	33.2464	2.85731e-07	0.000447495
AT5G25380	snp_1_632792	24.8892	1.62866e-05	0.0134084
AT5G61120	snp_1_632792	21.1903	2.50377e-05	0.019201
MSTRG.10033	snp_1_632792	47.1981	1.78315e-05	0.0143299
MSTRG.10250	snp_1_632792	55.5707	2.86461e-06	0.00318867
MSTRG.1033	snp_1_632792	29.127	5.75616e-05	0.0372376
MSTRG.11400	snp_1_632792	15.4685	8.38912e-05	0.0495142
MSTRG.11755	snp_1_632792	58.7918	5.20395e-12	2.29055e-08
MSTRG.12316	snp_1_632792	34.3703	1.46822e-05	0.0122523
MSTRG.13398	snp_1_632792	22.5896	4.91711e-05	0.0325603
MSTRG.13590	snp_1_632792	37.9291	8.04201e-05	0.0480978
MSTRG.13894	snp_1_632792	28.3317	8.13638e-05	0.0482338
MSTRG.13941	snp_1_632792	50.8194	9.97041e-09	2.1699e-05
MSTRG.14167	snp_1_632792	140.753	3.24957e-05	0.0233304
MSTRG.15242	snp_1_632792	41.9139	6.76474e-05	0.0421819
MSTRG.15249	snp_1_632792	51.1202	1.91304e-06	0.00228021
MSTRG.15457	snp_1_632792	30.5734	1.13706e-05	0.0100047
MSTRG.15942	snp_1_632792	27.3903	4.78772e-05	0.0318916
MSTRG.16229	snp_1_632792	23.8833	6.51342e-06	0.00629325
MSTRG.16362	snp_1_632792	54.6192	3.90413e-11	1.36228e-07
MSTRG.16471	snp_1_632792	37.5259	3.56118e-08	6.95142e-05
MSTRG.17002	snp_1_632792	31.883	6.26683e-06	0.00610758
MSTRG.17164	snp_1_632792	58.9155	5.80982e-09	1.34196e-05
MSTRG.17187	snp_1_632792	22.7255	1.16201e-05	0.0101481
MSTRG.17583	snp_1_632792	39.4058	5.95913e-07	0.000829157
MSTRG.17694	snp_1_632792	49.7318	1.58807e-11	6.07655e-08
MSTRG.17784	snp_1_632792	37.0044	1.75742e-06	0.00211721
MSTRG.18142	snp_1_632792	27.067	1.96524e-07	0.000324306
MSTRG.18176	snp_1_632792	58.912	5.81868e-09	1.34196e-05
MSTRG.18433	snp_1_632792	160.198	3.82938e-07	0.00057822
MSTRG.18701	snp_1_632792	27.8026	3.99551e-06	0.00422407
MSTRG.18970	snp_1_632792	130.567	1.55431e-15	1.63553e-11
MSTRG.19175	snp_1_632792	91.3331	1.62846e-05	0.0134084
MSTRG.1977	snp_1_632792	49.2473	5.18463e-10	1.46703e-06
MSTRG.20031	snp_1_632792	68.551	3.52757e-09	8.45412e-06
MSTRG.20343	snp_1_632792	79.4626	2.22045e-16	3.32297e-12
MSTRG.20821	snp_1_632792	53.7556	2.10087e-08	4.27435e-05
MSTRG.21175	snp_1_632792	28.5302	2.86646e-05	0.0211686
MSTRG.21660	snp_1_632792	108.787	1.98767e-06	0.00234427
MSTRG.22	snp_1_632792	85.7373	3.44169e-15	3.51178e-11
MSTRG.22007	snp_1_632792	50.8748	2.3708e-10	7.12765e-07
MSTRG.22429	snp_1_632792	224.098	6.55032e-15	6.21302e-11
MSTRG.23116	snp_1_632792	24.4915	6.36527e-05	0.04025
MSTRG.2343	snp_1_632792	118.863	1.38862e-08	2.9042e-05
MSTRG.23703	snp_1_632792	95.4351	6.19171e-13	3.39004e-09
MSTRG.23717	snp_1_632792	93.7643	9.99201e-16	1.16018e-11
MSTRG.23844	snp_1_632792	55.6197	2.41858e-08	4.862e-05
MSTRG.24073	snp_1_632792	50.5936	1.10434e-08	2.36849e-05
MSTRG.24122	snp_1_632792	30.5033	1.17386e-05	0.0102135
MSTRG.24192	snp_1_632792	42.8049	1.27483e-07	0.000221268
MSTRG.24290	snp_1_632792	22.9241	1.68522e-06	0.00206007
MSTRG.24294	snp_1_632792	22.1304	6.1279e-05	0.0390793
MSTRG.24402	snp_1_632792	49.1728	6.88515e-09	1.55595e-05
MSTRG.24965	snp_1_632792	65.6276	1.18174e-08	2.51846e-05
MSTRG.25438	snp_1_632792	54.6929	2.01093e-06	0.00236342
MSTRG.25527	snp_1_632792	26.9692	2.01661e-05	0.0159514
MSTRG.25963	snp_1_632792	128.223	3.64534e-10	1.05815e-06
MSTRG.25965	snp_1_632792	51.8736	4.7761e-08	9.00957e-05
MSTRG.26206	snp_1_632792	36.4239	7.11617e-05	0.0439568
MSTRG.26227	snp_1_632792	221.749	4.69846e-08	8.888e-05
MSTRG.26342	snp_1_632792	20.3945	3.72723e-05	0.0260922
MSTRG.27420	snp_1_632792	55.904	1.25781e-06	0.00159033
MSTRG.2984	snp_1_632792	31.6317	2.27503e-06	0.00261896
MSTRG.3231	snp_1_632792	58.8982	1.8723e-05	0.0149926
MSTRG.357	snp_1_632792	54.5406	4.23002e-06	0.0044097
MSTRG.3663	snp_1_632792	26.491	7.16492e-05	0.0441863
MSTRG.3676	snp_1_632792	100.976	8.82874e-11	2.92888e-07
MSTRG.382	snp_1_632792	36.5712	2.20753e-07	0.000359961
MSTRG.414	snp_1_632792	108.865	0	0
MSTRG.4196	snp_1_632792	30.5275	7.59704e-05	0.04605
MSTRG.429	snp_1_632792	363.706	0	0
MSTRG.5306	snp_1_632792	36.9575	6.10806e-07	0.000848126
MSTRG.547	snp_1_632792	41.7135	4.61504e-09	1.09822e-05
MSTRG.5805	snp_1_632792	43.7133	8.42561e-08	0.000150908
MSTRG.6931	snp_1_632792	39.568	5.31686e-08	0.000100016
MSTRG.7058	snp_1_632792	77.6353	1.46105e-13	8.63098e-10
MSTRG.7651	snp_1_632792	49.1814	4.11688e-06	0.00430508
MSTRG.8391	snp_1_632792	74.7067	1.06581e-14	9.20207e-11
MSTRG.8594	snp_1_632792	26.9888	1.99829e-05	0.0158321
MSTRG.8603	snp_1_632792	24.4657	1.99682e-05	0.0158321
MSTRG.8737	snp_1_632792	51.7143	2.12851e-09	5.51318e-06
MSTRG.8912	snp_1_632792	26.7141	2.27079e-05	0.0176791
MSTRG.8932	snp_1_632792	55.8182	2.18906e-11	8.1e-08
MSTRG.9063	snp_1_632792	26.0282	3.12326e-05	0.0225679
MSTRG.9203	snp_1_632792	70.1103	7.39333e-05	0.0453045
MSTRG.933	snp_1_632792	19.5807	9.64363e-06	0.00870563
MSTRG.9693	snp_1_632792	120.931	0	0
MSTRG.11443	snp_1_631884	77.9692	8.659e-09	1.91191e-05
MSTRG.18718	snp_1_631884	40.5521	2.87733e-05	0.0212003
MSTRG.24460	snp_1_631884	50.0662	1.04681e-07	0.000183772
MSTRG.2534	snp_1_631884	39.3918	9.78948e-06	0.00881367
MSTRG.2635	snp_1_631884	15.9671	6.44537e-05	0.040642
MSTRG.281	snp_1_631884	30.9171	9.72714e-06	0.00876927
MSTRG.4360	snp_1_631884	42.4601	1.49156e-07	0.000253656
MSTRG.4527	snp_1_631884	24.8819	1.63438e-05	0.013439
MSTRG.4549	snp_1_631884	32.1259	5.60972e-06	0.00558022
MSTRG.25450	snp_1_596241	26.7817	6.54147e-06	0.0063113
AT1G61560	snp_1_557348	39.77	8.36332e-06	0.00772592
MSTRG.10597	snp_1_557348	77.8795	3.96823e-06	0.00420845
MSTRG.11524	snp_1_557348	31.7536	6.64732e-06	0.00637688
MSTRG.11909	snp_1_557348	38.8365	5.64722e-05	0.0366737
MSTRG.12720	snp_1_557348	35.1505	2.32897e-08	4.69587e-05
MSTRG.14581	snp_1_557348	98.3242	4.99787e-07	0.00071918
MSTRG.14972	snp_1_557348	34.2053	6.14028e-06	0.00599291
MSTRG.15407	snp_1_557348	191.668	0	0
MSTRG.16030	snp_1_557348	74.2069	2.07723e-13	1.1855e-09
MSTRG.16965	snp_1_557348	53.9548	1.92257e-12	9.38216e-09
MSTRG.18528	snp_1_557348	34.469	5.46036e-06	0.00545583
MSTRG.18930	snp_1_557348	36.4864	5.86715e-06	0.00577657
MSTRG.19018	snp_1_557348	82.5013	6.25296e-09	1.43231e-05
MSTRG.19227	snp_1_557348	39.3088	4.30753e-06	0.00444918
MSTRG.20927	snp_1_557348	85.0388	2.03049e-11	7.60906e-08
MSTRG.22408	snp_1_557348	37.773	3.34658e-06	0.00363504
MSTRG.23196	snp_1_557348	21.0404	2.69859e-05	0.0202828
MSTRG.23384	snp_1_557348	35.3842	1.26104e-06	0.00159033
MSTRG.24039	snp_1_557348	35.3113	3.75052e-06	0.00401551
MSTRG.25140	snp_1_557348	95.4101	4.70003e-07	0.000679225
MSTRG.25757	snp_1_557348	35.5378	3.6017e-07	0.000548762
MSTRG.26535	snp_1_557348	38.0484	2.76058e-08	5.48404e-05
MSTRG.27064	snp_1_557348	78.9798	1.33227e-15	1.4471e-11
MSTRG.411	snp_1_557348	37.3481	3.88358e-08	7.5154e-05
MSTRG.412	snp_1_557348	73.5393	4.10783e-15	4.0682e-11
MSTRG.4172	snp_1_557348	77.7736	1.36924e-12	6.88134e-09
MSTRG.5231	snp_1_557348	80.2024	1.95104e-07	0.000322828
MSTRG.528	snp_1_557348	24.1818	7.34442e-05	0.0451692
MSTRG.5538	snp_1_557348	33.6484	2.79721e-06	0.00312397
MSTRG.5619	snp_1_557348	43.6006	1.67183e-06	0.00205828
MSTRG.5702	snp_1_557348	35.5954	1.86447e-08	3.85156e-05
MSTRG.5919	snp_1_557348	34.1159	2.25777e-06	0.00260802
MSTRG.7504	snp_1_557348	38.7109	2.85242e-05	0.0211557
MSTRG.7786	snp_1_557348	151.342	7.65962e-09	1.70805e-05
MSTRG.8155	snp_1_557348	95.3349	2.84998e-09	7.08226e-06
MSTRG.9392	snp_1_557348	93.6696	3.72946e-11	1.30811e-07
MSTRG.943	snp_1_557348	93.6485	0	0
AT3G13040	snp_1_541525	50.7767	9.41858e-12	3.89132e-08
AT3G29130	snp_1_541525	65.0226	1.10867e-12	5.6994e-09
AT5G61940	snp_1_541525	22.9228	1.05288e-05	0.00939139
MSTRG.10127	snp_1_541525	31.6336	7.02099e-06	0.00667827
MSTRG.11157	snp_1_541525	28.8857	2.44164e-05	0.0188043
MSTRG.11181	snp_1_541525	29.6447	5.78102e-06	0.00572525
MSTRG.11371	snp_1_541525	59.0385	7.19375e-10	1.97737e-06
MSTRG.11417	snp_1_541525	76.0808	8.64864e-14	5.49466e-10
MSTRG.1394	snp_1_541525	21.9001	6.84282e-05	0.0425444
MSTRG.1434	snp_1_541525	32.3692	7.99723e-05	0.0479381
MSTRG.14769	snp_1_541525	63.242	1.85407e-14	1.40293e-10
MSTRG.14780	snp_1_541525	61.1743	3.31474e-07	0.00051199
MSTRG.16521	snp_1_541525	70.6014	9.2025e-06	0.00836347
MSTRG.17316	snp_1_541525	69.9159	1.5816e-11	6.07655e-08
MSTRG.20654	snp_1_541525	61.0483	2.75558e-11	1.00309e-07
MSTRG.21544	snp_1_541525	32.3883	7.93431e-05	0.047742
MSTRG.22466	snp_1_541525	65.7068	7.99583e-13	4.23993e-09
MSTRG.23625	snp_1_541525	63.4908	2.30349e-12	1.10804e-08
MSTRG.26774	snp_1_541525	69.9129	5.11469e-12	2.27286e-08
MSTRG.27403	snp_1_541525	25.3833	4.21255e-05	0.0287136
MSTRG.27947	snp_1_541525	29.1929	2.03984e-06	0.00239322
MSTRG.30	snp_1_541525	21.8169	7.12118e-05	0.0439568
MSTRG.395	snp_1_541525	85.0349	2.03378e-11	7.60906e-08
MSTRG.4964	snp_1_541525	55.8235	3.16024e-10	9.29359e-07
MSTRG.5150	snp_1_541525	63.1187	1.96509e-14	1.47041e-10
MSTRG.7478	snp_1_541525	30.2115	1.34004e-05	0.0113371
MSTRG.7864	snp_1_541525	64.2224	1.6247e-12	8.04513e-09
MSTRG.839	snp_1_541525	67.0712	3.23231e-08	6.36482e-05
MSTRG.8413	snp_1_541525	61.6571	5.58425e-07	0.000786895
MSTRG.9659	snp_1_541525	29.8399	5.27584e-06	0.00530504
AT1G15060	snp_1_538614	64.1709	1.16573e-14	9.66498e-11
AT1G15110	snp_1_538614	23.9569	2.55026e-05	0.0194501
AT1G61900	snp_1_538614	23.1489	9.40352e-06	0.00853465
AT1G63330	snp_1_538614	29.2773	4.39043e-07	0.000644159
AT1G76970	snp_1_538614	31.3924	2.133e-05	0.0166792
AT4G11970	snp_1_538614	41.2077	2.63528e-07	0.000416596
AT4G19670	snp_1_538614	61.5573	2.17111e-11	8.07796e-08
MSTRG.12491	snp_1_538614	65.3592	1.27351e-11	5.01541e-08
MSTRG.13089	snp_1_538614	22.5701	1.2559e-05	0.0107332
MSTRG.14156	snp_1_538614	30.4673	3.20293e-05	0.0230694
MSTRG.15242	snp_1_538614	51.7536	1.4869e-06	0.00185778
MSTRG.15878	snp_1_538614	59.3303	7.93637e-05	0.047742
MSTRG.16040	snp_1_538614	27.5484	1.53972e-05	0.0127855
MSTRG.16227	snp_1_538614	19.4433	5.99722e-05	0.0383913
MSTRG.16533	snp_1_538614	62.6037	2.54241e-14	1.84103e-10
MSTRG.17063	snp_1_538614	67.1575	2.71219e-07	0.000427751
MSTRG.17071	snp_1_538614	71.345	7.89813e-13	4.22136e-09
MSTRG.18171	snp_1_538614	68.8789	2.48856e-12	1.16382e-08
MSTRG.21128	snp_1_538614	68.9856	2.36811e-12	1.12308e-08
MSTRG.21455	snp_1_538614	29.8887	1.55117e-05	0.0128648
MSTRG.21628	snp_1_538614	43.5544	2.60642e-07	0.000413978
MSTRG.21872	snp_1_538614	29.3441	4.24628e-07	0.000627108
MSTRG.21940	snp_1_538614	17.6895	2.60057e-05	0.0197222
MSTRG.22258	snp_1_538614	28.6994	2.5899e-06	0.00292152
MSTRG.22488	snp_1_538614	64.6419	1.32983e-12	6.73351e-09
MSTRG.23628	snp_1_538614	63.8452	5.92434e-06	0.00580741
MSTRG.24395	snp_1_538614	62.9556	1.37224e-13	8.33886e-10
MSTRG.26365	snp_1_538614	34.4485	3.30833e-08	6.49551e-05
MSTRG.27016	snp_1_538614	53.3805	3.11804e-09	7.60803e-06
MSTRG.399	snp_1_538614	29.7906	5.39918e-06	0.00541075
MSTRG.4509	snp_1_538614	30.5716	1.13798e-05	0.0100047
MSTRG.6152	snp_1_538614	60.6909	8.74845e-12	3.68222e-08
MSTRG.6452	snp_1_538614	34.8253	1.20622e-05	0.0104545
MSTRG.7517	snp_1_538614	30.8659	2.68887e-05	0.020255
MSTRG.8696	snp_1_538614	57.9253	1.23055e-07	0.000214135
MSTRG.122	snp_1_48382	29.3013	2.02355e-05	0.0159758
MSTRG.16084	snp_1_48382	29.085	5.86242e-05	0.0376827
MSTRG.17044	snp_1_48382	24.186	7.33028e-05	0.0451234
MSTRG.20180	snp_1_48382	32.0477	5.81339e-06	0.00574885
MSTRG.21653	snp_1_48382	28.7232	6.86306e-05	0.0425978
MSTRG.23329	snp_1_48382	31.3409	5.37874e-05	0.0350994
MSTRG.25795	snp_1_48382	22.379	5.43972e-05	0.0354287
MSTRG.26258	snp_1_48382	23.2192	3.63494e-05	0.0255523
AT1G48210	snp_1_475344	41.7247	6.69646e-08	0.000122879
AT1G55310	snp_1_475344	30.4194	1.21942e-05	0.0105418
AT1G61440	snp_1_475344	21.9389	1.72196e-05	0.0140053
AT2G01180	snp_1_475344	32.9665	2.68598e-05	0.020255
AT2G20180	snp_1_475344	42.6171	3.95432e-07	0.000595626
AT2G37975	snp_1_475344	32.2592	1.34918e-08	2.84826e-05
AT3G19210	snp_1_475344	77.6815	0	0
AT3G29250	snp_1_475344	64.3947	1.04361e-14	9.12738e-11
AT3G47660	snp_1_475344	68.5698	2.03282e-13	1.17007e-09
AT4G03610	snp_1_475344	47.3119	2.98325e-10	8.81159e-07
AT4G19040	snp_1_475344	30.8549	1.99504e-07	0.000327692
AT4G39770	snp_1_475344	23.7734	1.08371e-06	0.00139811
AT5G38895	snp_1_475344	53.3673	2.57894e-12	1.19777e-08
MSTRG.10167	snp_1_475344	60.3646	1.27655e-10	4.1133e-07
MSTRG.10627	snp_1_475344	39.826	7.68514e-05	0.0465003
MSTRG.11281	snp_1_475344	78.1954	3.20854e-14	2.27449e-10
MSTRG.12289	snp_1_475344	65.485	3.95239e-14	2.71602e-10
MSTRG.125	snp_1_475344	24.3884	7.87394e-07	0.0010563
MSTRG.12639	snp_1_475344	36.9937	9.26656e-09	2.03273e-05
MSTRG.12810	snp_1_475344	75.017	9.21485e-15	8.2742e-11
MSTRG.13071	snp_1_475344	78.805	2.54526e-08	5.08629e-05
MSTRG.13481	snp_1_475344	32.2123	1.73119e-06	0.00209686
MSTRG.13505	snp_1_475344	39.3125	4.3008e-06	0.00444905
MSTRG.13584	snp_1_475344	117.949	8.18616e-06	0.00757265
MSTRG.13971	snp_1_475344	63.4678	3.4222e-05	0.0243581
MSTRG.14240	snp_1_475344	71.6314	2.3247e-12	1.11031e-08
MSTRG.14613	snp_1_475344	66.3226	7.77117e-06	0.00723956
MSTRG.14780	snp_1_475344	51.58	1.28018e-05	0.0108893
MSTRG.15182	snp_1_475344	64.1114	2.2028e-08	4.46824e-05
MSTRG.15457	snp_1_475344	46.6157	6.80417e-09	1.54283e-05
MSTRG.15480	snp_1_475344	23.6133	3.00812e-05	0.0219114
MSTRG.15830	snp_1_475344	29.7741	3.42486e-07	0.000525384
MSTRG.15874	snp_1_475344	75.4047	2.48128e-09	6.28193e-06
MSTRG.16229	snp_1_475344	34.0959	3.94621e-08	7.61471e-05
MSTRG.16883	snp_1_475344	44.5207	1.69411e-07	0.000284509
MSTRG.17164	snp_1_475344	53.6416	5.65808e-08	0.000106139
MSTRG.17583	snp_1_475344	31.5416	1.99733e-05	0.0158321
MSTRG.17971	snp_1_475344	79.0476	2.32264e-08	4.69587e-05
MSTRG.17994	snp_1_475344	37.3805	1.48429e-06	0.00185778
MSTRG.18417	snp_1_475344	43.8097	3.56103e-06	0.00384934
MSTRG.18701	snp_1_475344	39.8783	1.13069e-08	2.4173e-05
MSTRG.19083	snp_1_475344	34.2381	8.11313e-05	0.0482132
MSTRG.19175	snp_1_475344	98.4696	1.96875e-06	0.00233011
MSTRG.19315	snp_1_475344	109.685	0	0
MSTRG.19379	snp_1_475344	50.2622	2.38846e-07	0.000382973
MSTRG.19949	snp_1_475344	42.1712	3.69014e-09	8.81236e-06
MSTRG.20031	snp_1_475344	46.9249	1.97756e-05	0.0157234
MSTRG.20343	snp_1_475344	47.5817	1.15363e-09	3.10759e-06
MSTRG.20857	snp_1_475344	22.5917	1.24244e-05	0.0106788
MSTRG.22	snp_1_475344	61.9448	1.93346e-10	6.00628e-07
MSTRG.22007	snp_1_475344	30.9242	3.17235e-06	0.00347036
MSTRG.22339	snp_1_475344	115.993	0	0
MSTRG.22812	snp_1_475344	53.3375	1.55858e-07	0.000263059
MSTRG.22946	snp_1_475344	67.0119	1.67366e-12	8.22708e-09
MSTRG.23717	snp_1_475344	233.786	0	0
MSTRG.24122	snp_1_475344	43.599	2.7936e-08	5.5333e-05
MSTRG.24192	snp_1_475344	30.1472	3.68546e-05	0.0258495
MSTRG.24290	snp_1_475344	15.45	8.47179e-05	0.0498274
MSTRG.24837	snp_1_475344	185.454	2.75335e-13	1.55817e-09
MSTRG.24932	snp_1_475344	26.7992	6.48666e-06	0.0062854
MSTRG.24965	snp_1_475344	51.8246	3.01086e-06	0.00332398
MSTRG.25095	snp_1_475344	188.253	2.07016e-06	0.00242037
MSTRG.25684	snp_1_475344	39.4237	5.69473e-08	0.000106529
MSTRG.25963	snp_1_475344	102.942	1.25835e-06	0.00159033
MSTRG.25966	snp_1_475344	31.0954	2.43081e-05	0.018773
MSTRG.26	snp_1_475344	38.1512	1.63758e-05	0.0134489
MSTRG.26247	snp_1_475344	46.8188	2.0586e-05	0.0162145
MSTRG.26891	snp_1_475344	47.3068	6.09924e-05	0.0389334
MSTRG.27447	snp_1_475344	36.802	1.2515e-05	0.0107227
MSTRG.27551	snp_1_475344	37.1513	5.58529e-07	0.000786895
MSTRG.27894	snp_1_475344	32.3123	9.62644e-08	0.000171503
MSTRG.27947	snp_1_475344	37.2561	4.06163e-08	7.77063e-05
MSTRG.3241	snp_1_475344	35.98	1.7709e-05	0.0142655
MSTRG.3554	snp_1_475344	23.1037	9.61823e-06	0.00869437
MSTRG.3676	snp_1_475344	185.747	0	0
MSTRG.429	snp_1_475344	181.38	1.65751e-05	0.0135831
MSTRG.4872	snp_1_475344	21.9301	6.7452e-05	0.0421343
MSTRG.4917	snp_1_475344	37.8512	3.23403e-06	0.00352986
MSTRG.4993	snp_1_475344	15.9222	6.60014e-05	0.0414627
MSTRG.521	snp_1_475344	35.233	5.41989e-05	0.0353337
MSTRG.5306	snp_1_475344	95.4778	0	0
MSTRG.547	snp_1_475344	28.8312	2.43e-06	0.00275498
MSTRG.7517	snp_1_475344	32.79	1.15081e-05	0.0100911
MSTRG.7689	snp_1_475344	77.3886	2.9976e-15	3.1057e-11
MSTRG.7712	snp_1_475344	55.6342	2.39245e-11	8.80423e-08
MSTRG.7793	snp_1_475344	82.0399	1.69931e-06	0.00206941
MSTRG.8312	snp_1_475344	44.2289	6.65822e-08	0.000122511
MSTRG.8603	snp_1_475344	37.2886	3.99782e-08	7.69226e-05
MSTRG.8737	snp_1_475344	76.5692	1.82077e-14	1.39338e-10
MSTRG.8779	snp_1_475344	22.8143	4.41461e-05	0.0298773
MSTRG.8932	snp_1_475344	78.5053	3.33067e-16	4.67293e-12
MSTRG.9422	snp_1_475344	47.2816	8.65956e-06	0.00794509
MSTRG.9693	snp_1_475344	188.531	0	0
MSTRG.9962	snp_1_475344	23.6646	2.93495e-05	0.0215029
AT1G14260	snp_1_458696	22.8041	1.11724e-05	0.00986101
AT1G21580	snp_1_458696	41.0003	2.08429e-06	0.00243266
AT1G26780	snp_1_458696	16.3643	5.22599e-05	0.0342687
AT5G21170	snp_1_458696	24.7872	4.14497e-06	0.00432773
AT5G35510	snp_1_458696	15.8847	6.73201e-05	0.0420947
AT5G52040	snp_1_458696	33.8787	7.10001e-06	0.00673441
MSTRG.10327	snp_1_458696	49.2373	4.0274e-06	0.00424446
MSTRG.11949	snp_1_458696	36.7792	6.6319e-07	0.000910864
MSTRG.16444	snp_1_458696	23.647	7.33026e-06	0.00691385
MSTRG.17129	snp_1_458696	56.1035	2.69294e-09	6.76691e-06
MSTRG.18542	snp_1_458696	23.556	3.09214e-05	0.0224152
MSTRG.20941	snp_1_458696	25.8149	3.44831e-05	0.0244961
MSTRG.21313	snp_1_458696	27.2533	1.76672e-05	0.0142488
MSTRG.22294	snp_1_458696	21.6078	7.87093e-05	0.0474964
MSTRG.23920	snp_1_458696	23.9413	2.56945e-05	0.0195302
MSTRG.24040	snp_1_458696	26.3915	7.4911e-05	0.0456773
MSTRG.24331	snp_1_458696	24.7558	1.73668e-05	0.0140571
MSTRG.26542	snp_1_458696	53.8386	2.26217e-10	6.89337e-07
MSTRG.26647	snp_1_458696	34.211	2.16141e-06	0.00251396
MSTRG.3793	snp_1_458696	25.6043	1.15413e-05	0.0101071
MSTRG.4739	snp_1_458696	26.2914	2.76382e-05	0.0206423
MSTRG.5172	snp_1_458696	43.0458	1.06633e-05	0.00948624
MSTRG.6266	snp_1_458696	32.7243	4.2689e-06	0.00442284
AT1G77600	snp_1_458492	23.5561	7.67096e-06	0.00719101
AT2G03730	snp_1_458492	16.921	3.8969e-05	0.0269715
AT2G04240	snp_1_458492	21.2846	3.95895e-06	0.00420523
AT2G46980	snp_1_458492	34.1361	2.23696e-06	0.00259287
AT3G05520	snp_1_458492	21.3634	2.29618e-05	0.017815
AT3G08510	snp_1_458492	42.3674	3.35272e-09	8.09267e-06
MSTRG.11784	snp_1_458492	34.4842	1.9068e-06	0.0022768
MSTRG.12004	snp_1_458492	35.3299	3.9741e-07	0.000596062
MSTRG.12032	snp_1_458492	32.9436	1.07511e-05	0.00955174
MSTRG.12191	snp_1_458492	35.1042	4.11372e-06	0.00430508
MSTRG.1261	snp_1_458492	34.5951	1.48345e-07	0.000252914
MSTRG.12754	snp_1_458492	34.6584	5.45968e-07	0.000774056
MSTRG.12940	snp_1_458492	31.1604	1.71242e-07	0.000286869
MSTRG.13345	snp_1_458492	26.6692	1.61758e-06	0.00199879
MSTRG.14407	snp_1_458492	33.6895	2.74502e-06	0.00307078
MSTRG.17191	snp_1_458492	34.0368	6.61811e-06	0.006367
MSTRG.17610	snp_1_458492	32.1378	1.79298e-06	0.00215182
MSTRG.1788	snp_1_458492	257.925	0	0
MSTRG.1789	snp_1_458492	32.2451	9.95562e-08	0.0001769
MSTRG.19227	snp_1_458492	34.2313	3.68873e-05	0.0258495
MSTRG.19715	snp_1_458492	33.553	2.08796e-05	0.0164082
MSTRG.20272	snp_1_458492	69.6469	5.16288e-09	1.21996e-05
MSTRG.2064	snp_1_458492	32.8296	4.06835e-06	0.00427424
MSTRG.2264	snp_1_458492	37.0313	1.7363e-06	0.00209927
MSTRG.22825	snp_1_458492	30.9826	3.08647e-06	0.00339633
MSTRG.23703	snp_1_458492	54.8586	7.21986e-06	0.00681927
MSTRG.25292	snp_1_458492	31.8755	5.55941e-07	0.00078654
MSTRG.26058	snp_1_458492	31.5322	1.42192e-07	0.000243658
MSTRG.26130	snp_1_458492	34.615	1.79574e-06	0.00215182
MSTRG.26503	snp_1_458492	38.5153	3.08594e-05	0.0223943
MSTRG.27502	snp_1_458492	31.0644	2.46419e-05	0.0189439
MSTRG.4194	snp_1_458492	30.958	2.58216e-05	0.0196046
MSTRG.4844	snp_1_458492	39.2135	6.50004e-07	0.000895171
MSTRG.62	snp_1_458492	33.5508	2.92512e-06	0.00324529
MSTRG.6461	snp_1_458492	31.3394	8.02714e-06	0.00745627
MSTRG.7256	snp_1_458492	33.0787	3.09991e-07	0.000482126
MSTRG.8197	snp_1_458492	69.2237	8.88178e-16	1.0681e-11
MSTRG.9013	snp_1_458492	28.4098	7.86513e-05	0.0474964
MSTRG.9561	snp_1_458492	29.947	1.51069e-05	0.01256
AT4G38570	snp_1_458234	22.8133	4.41678e-05	0.0298773
MSTRG.11371	snp_1_458234	49.2262	5.75359e-08	0.000107332
MSTRG.11445	snp_1_458234	26.1354	2.97166e-05	0.0217054
MSTRG.11802	snp_1_458234	61.1926	2.71819e-10	8.06405e-07
MSTRG.1226	snp_1_458234	83.6552	6.66134e-16	8.30743e-12
MSTRG.1237	snp_1_458234	52.222	1.23354e-06	0.00156739
MSTRG.13219	snp_1_458234	44.7007	1.56326e-07	0.00026319
MSTRG.13726	snp_1_458234	52.8695	3.3078e-12	1.51538e-08
MSTRG.14631	snp_1_458234	50.7091	5.64253e-11	1.91914e-07
MSTRG.15407	snp_1_458234	196.616	0	0
MSTRG.17118	snp_1_458234	22.6364	4.80798e-05	0.0319949
MSTRG.18571	snp_1_458234	20.8063	3.03368e-05	0.0220388
MSTRG.19343	snp_1_458234	54.2067	1.90051e-10	5.98076e-07
MSTRG.19826	snp_1_458234	52.1406	5.4775e-09	1.27639e-05
MSTRG.19889	snp_1_458234	25.0637	4.88474e-05	0.0324416
MSTRG.21474	snp_1_458234	24.5473	1.91992e-05	0.0153375
MSTRG.2226	snp_1_458234	48.3001	3.08455e-09	7.55367e-06
MSTRG.22685	snp_1_458234	59.4353	1.72217e-09	4.51275e-06
MSTRG.23908	snp_1_458234	49.7163	5.35878e-09	1.25744e-05
MSTRG.24304	snp_1_458234	30.7389	9.64762e-07	0.00126157
MSTRG.2554	snp_1_458234	28.3368	8.11859e-05	0.0482132
MSTRG.2580	snp_1_458234	48.1023	3.58698e-11	1.26472e-07
MSTRG.25869	snp_1_458234	38.089	5.35885e-09	1.25744e-05
MSTRG.25959	snp_1_458234	53.5054	1.43048e-11	5.60082e-08
MSTRG.25963	snp_1_458234	132.615	8.10502e-11	2.72912e-07
MSTRG.3323	snp_1_458234	28.5765	9.52924e-06	0.0086255
MSTRG.7058	snp_1_458234	54.1611	6.42429e-09	1.46657e-05
MSTRG.7790	snp_1_458234	87.123	8.44735e-12	3.6005e-08
MSTRG.8270	snp_1_458234	36.3928	3.3762e-05	0.0240855
MSTRG.839	snp_1_458234	56.5479	1.97518e-06	0.00233362
MSTRG.841	snp_1_458234	27.1962	5.3553e-06	0.00537477
MSTRG.8917	snp_1_458234	55.3603	6.65769e-08	0.000122511
AT2G04240	snp_1_457261	19.1067	1.23608e-05	0.0106585
AT2G35060	snp_1_457261	23.353	3.40882e-05	0.0242924
AT3G05520	snp_1_457261	21.6868	1.95329e-05	0.0155671
AT3G08510	snp_1_457261	28.9979	2.24167e-06	0.00259387
MSTRG.12004	snp_1_457261	24.6418	5.93802e-05	0.0381211
MSTRG.1261	snp_1_457261	23.6354	2.97635e-05	0.0217161
MSTRG.12940	snp_1_457261	21.244	2.43736e-05	0.018802
MSTRG.1788	snp_1_457261	178.13	0	0
MSTRG.1789	snp_1_457261	21.5447	2.09711e-05	0.0164601
MSTRG.20272	snp_1_457261	51.6534	6.44441e-06	0.00626252
MSTRG.20559	snp_1_457261	29.067	2.16798e-06	0.00251725
MSTRG.2264	snp_1_457261	28.3164	8.19086e-05	0.0484975
MSTRG.23771	snp_1_457261	26.2907	2.76481e-05	0.0206423
MSTRG.25292	snp_1_457261	21.5822	7.96809e-05	0.0478256
MSTRG.26058	snp_1_457261	21.0058	2.74561e-05	0.0205775
MSTRG.5318	snp_1_457261	21.509	2.13493e-05	0.0166792
MSTRG.7256	snp_1_457261	21.5521	8.08373e-05	0.0481484
MSTRG.8197	snp_1_457261	44.7455	1.92153e-10	6.00628e-07
AT1G14260	snp_1_418480	21.6114	2.02835e-05	0.015995
AT5G52040	snp_1_418480	30.2609	3.50639e-05	0.024804
MSTRG.10327	snp_1_418480	43.458	3.7727e-05	0.0263284
MSTRG.11949	snp_1_418480	33.0822	3.62453e-06	0.00390545
MSTRG.16444	snp_1_418480	23.4878	7.93756e-06	0.00738324
MSTRG.17129	snp_1_418480	51.7361	1.89253e-08	3.89758e-05
MSTRG.18542	snp_1_418480	22.2773	5.71133e-05	0.0370187
MSTRG.23920	snp_1_418480	22.1804	5.98296e-05	0.0383365
MSTRG.24040	snp_1_418480	26.3933	7.48508e-05	0.0456773
MSTRG.24331	snp_1_418480	23.6627	2.93755e-05	0.0215029
MSTRG.26542	snp_1_418480	50.2468	1.23364e-09	3.30989e-06
MSTRG.3793	snp_1_418480	23.5986	3.0295e-05	0.0220322
MSTRG.5172	snp_1_418480	40.0782	3.46903e-05	0.0245914
MSTRG.6266	snp_1_418480	30.6216	1.11245e-05	0.00984347
AT1G49920	snp_1_415468	17.4463	2.95532e-05	0.0216094
AT1G67150	snp_1_415468	23.88	2.64628e-05	0.0200012
AT2G01890	snp_1_415468	22.5666	1.25813e-05	0.0107386
AT2G15480	snp_1_415468	18.8083	1.44539e-05	0.0120881
AT2G41110	snp_1_415468	19.679	9.16004e-06	0.00833613
AT3G09090	snp_1_415468	19.2074	1.17257e-05	0.0102135
AT3G19210	snp_1_415468	25.8966	2.38032e-06	0.00271028
AT3G29250	snp_1_415468	23.8947	6.47646e-06	0.00628459
AT4G01593	snp_1_415468	42.3051	6.50988e-10	1.81909e-06
AT4G20050	snp_1_415468	28.9151	2.40941e-05	0.0186505
AT5G38895	snp_1_415468	24.6815	4.37008e-06	0.00450687
AT5G47430	snp_1_415468	27.5688	4.41877e-05	0.0298773
AT5G54570	snp_1_415468	20.3608	3.79065e-05	0.0263989
MSTRG.10717	snp_1_415468	29.3054	4.32926e-07	0.000636571
MSTRG.11516	snp_1_415468	34.2558	3.6511e-05	0.0256391
MSTRG.11755	snp_1_415468	31.2691	2.69783e-06	0.00302301
MSTRG.11878	snp_1_415468	43.2451	4.4955e-06	0.00461501
MSTRG.11944	snp_1_415468	27.9435	1.28063e-05	0.0108893
MSTRG.12191	snp_1_415468	30.0646	3.8213e-05	0.0265301
MSTRG.12754	snp_1_415468	31.5297	2.38673e-06	0.00271049
MSTRG.134	snp_1_415468	40.533	2.8992e-05	0.0212916
MSTRG.13894	snp_1_415468	56.6761	2.12456e-10	6.53317e-07
MSTRG.14185	snp_1_415468	28.6584	7.05933e-05	0.043655
MSTRG.14240	snp_1_415468	39.3393	4.25168e-06	0.00442284
MSTRG.15249	snp_1_415468	44.3935	2.64054e-05	0.0199923
MSTRG.15942	snp_1_415468	27.4863	4.58573e-05	0.0308411
MSTRG.16229	snp_1_415468	56.4972	5.39235e-13	3.02619e-09
MSTRG.16326	snp_1_415468	40.4392	2.65323e-06	0.00298296
MSTRG.17002	snp_1_415468	30.888	9.85663e-06	0.00886228
MSTRG.17191	snp_1_415468	28.8821	6.40434e-05	0.0404591
MSTRG.17318	snp_1_415468	26.7784	6.55191e-06	0.00631233
MSTRG.17563	snp_1_415468	30.6447	3.6172e-06	0.0039038
MSTRG.17694	snp_1_415468	25.9952	2.2658e-06	0.00261281
MSTRG.1788	snp_1_415468	212.046	0	0
MSTRG.1789	snp_1_415468	26.1806	2.06517e-06	0.00241873
MSTRG.1850	snp_1_415468	24.8259	5.45307e-05	0.0354813
MSTRG.19175	snp_1_415468	95.5908	4.67465e-06	0.00474111
MSTRG.19627	snp_1_415468	32.3535	8.04942e-05	0.0480994
MSTRG.20030	snp_1_415468	160.62	2.26534e-05	0.017657
MSTRG.21496	snp_1_415468	38.0795	1.68681e-05	0.013786
MSTRG.22	snp_1_415468	41.4931	1.68553e-06	0.00206007
MSTRG.22429	snp_1_415468	151.145	7.19458e-06	0.00680494
MSTRG.2281	snp_1_415468	40.7746	5.49713e-06	0.00548442
MSTRG.22812	snp_1_415468	50.9998	4.1347e-07	0.000616034
MSTRG.23703	snp_1_415468	78.8438	6.14904e-10	1.73264e-06
MSTRG.23971	snp_1_415468	83.4515	2.12214e-09	5.51318e-06
MSTRG.24073	snp_1_415468	53.5781	2.84992e-09	7.08226e-06
MSTRG.24294	snp_1_415468	22.7297	4.5975e-05	0.0308516
MSTRG.2514	snp_1_415468	163.658	4.56199e-07	0.000664984
MSTRG.25963	snp_1_415468	108.741	2.11885e-07	0.00034634
MSTRG.2630	snp_1_415468	35.139	2.52232e-05	0.0192807
MSTRG.27656	snp_1_415468	29.1065	5.80774e-05	0.0374632
MSTRG.4022	snp_1_415468	19.8495	4.8947e-05	0.0324438
MSTRG.4168	snp_1_415468	31.246	2.275e-05	0.0176914
MSTRG.4196	snp_1_415468	35.4713	9.11902e-06	0.00831003
MSTRG.429	snp_1_415468	205.85	6.07942e-08	0.000112786
MSTRG.4707	snp_1_415468	18.9912	7.5181e-05	0.0456948
MSTRG.4844	snp_1_415468	28.4941	7.5821e-05	0.0460008
MSTRG.4976	snp_1_415468	55.4848	5.41112e-12	2.36627e-08
MSTRG.6131	snp_1_415468	36.1999	6.79388e-08	0.000124328
MSTRG.6326	snp_1_415468	35.9738	1.77552e-05	0.0142856
MSTRG.7058	snp_1_415468	48.5368	7.79904e-08	0.000140809
MSTRG.7419	snp_1_415468	28.8725	2.38192e-06	0.00271028
MSTRG.82	snp_1_415468	23.7501	2.81673e-05	0.0209371
MSTRG.8374	snp_1_415468	62.9549	3.59967e-10	1.04942e-06
MSTRG.9101	snp_1_415468	22.6949	4.67505e-05	0.0312338
MSTRG.9450	snp_1_415468	191.581	7.39236e-06	0.00696268
MSTRG.9693	snp_1_415468	42.5873	2.65163e-05	0.0200192
MSTRG.10594	snp_1_415258	21.0827	2.64213e-05	0.0199923
AT3G26730	snp_1_399766	31.1377	5.86413e-05	0.0376827
MSTRG.28093	snp_1_399766	44.5317	5.86391e-06	0.00577657
AT1G61430	snp_1_392201	43.3478	1.97133e-05	0.0156923
AT1G79650	snp_1_392201	26.3337	8.11976e-06	0.00753191
AT3G52535	snp_1_392201	21.2983	2.37214e-05	0.0183831
AT4G23250	snp_1_392201	65.3393	6.43929e-15	6.19497e-11
AT5G05310	snp_1_392201	69.0783	7.49634e-12	3.2155e-08
AT5G05330	snp_1_392201	23.6008	7.5014e-06	0.00704567
AT5G23570	snp_1_392201	26.2003	8.65926e-06	0.00794509
AT5G60020	snp_1_392201	26.5106	1.75102e-06	0.00211328
AT5G64990	snp_1_392201	16.6633	4.46357e-05	0.0300895
MSTRG.10045	snp_1_392201	78.2896	1.11022e-16	1.78016e-12
MSTRG.10938	snp_1_392201	50.8154	9.98856e-09	2.1699e-05
MSTRG.14272	snp_1_392201	82.1572	5.63882e-13	3.13835e-09
MSTRG.15492	snp_1_392201	73.8969	8.20011e-13	4.31428e-09
MSTRG.17184	snp_1_392201	28.5399	7.43274e-05	0.0454632
MSTRG.19619	snp_1_392201	40.1559	1.38904e-07	0.000239243
MSTRG.21212	snp_1_392201	87.8365	3.52364e-11	1.24893e-07
MSTRG.22620	snp_1_392201	79.7595	1.80411e-13	1.05649e-09
MSTRG.23181	snp_1_392201	27.5584	4.43946e-05	0.029957
MSTRG.23773	snp_1_392201	83.7825	5.55112e-16	7.18912e-12
MSTRG.24058	snp_1_392201	29.7983	1.52166e-06	0.00189068
MSTRG.24451	snp_1_392201	25.5223	1.20065e-05	0.0104196
MSTRG.24708	snp_1_392201	114.167	0	0
MSTRG.25916	snp_1_392201	61.1512	4.71825e-06	0.00477361
MSTRG.27729	snp_1_392201	22.0018	6.51757e-05	0.0409822
MSTRG.6412	snp_1_392201	16.1524	5.84456e-05	0.0376287
MSTRG.6761	snp_1_392201	85.7389	0	0
AT5G66530	snp_1_388860	31.5827	6.408e-07	0.000884305
MSTRG.20656	snp_1_388860	22.5737	1.25369e-05	0.0107279
MSTRG.20943	snp_1_388860	21.9479	1.71429e-05	0.0139598
MSTRG.20988	snp_1_388860	36.9359	1.81229e-06	0.00216779
MSTRG.2264	snp_1_388860	42.5522	1.43028e-07	0.00024447
MSTRG.27802	snp_1_388860	71.6975	6.40156e-06	0.00622987
MSTRG.7665	snp_1_388860	123.896	2.10449e-05	0.0164988
AT1G52360	snp_1_362267	81.4988	0	0
AT3G22220	snp_1_362267	54.425	9.10672e-12	3.80921e-08
AT5G65685	snp_1_362267	65.1378	1.01518e-09	2.75672e-06
MSTRG.11548	snp_1_362267	53.0358	3.30697e-10	9.68282e-07
MSTRG.14141	snp_1_362267	19.0201	7.41021e-05	0.0453666
MSTRG.19730	snp_1_362267	53.8254	2.27635e-10	6.90534e-07
MSTRG.20163	snp_1_362267	57.1249	1.16472e-11	4.66888e-08
MSTRG.23494	snp_1_362267	53.509	2.40252e-12	1.13144e-08
MSTRG.23895	snp_1_362267	52.9561	3.16758e-12	1.46108e-08
MSTRG.25001	snp_1_362267	40.0388	1.04552e-08	2.24952e-05
MSTRG.2984	snp_1_362267	76.238	1.11022e-15	1.24611e-11
MSTRG.3489	snp_1_362267	51.6394	6.39601e-10	1.79472e-06
MSTRG.3678	snp_1_362267	33.7395	8.42709e-07	0.00111936
MSTRG.4470	snp_1_362267	31.8033	5.75758e-07	0.000806109
MSTRG.5327	snp_1_362267	53.3691	1.5295e-11	5.91969e-08
MSTRG.5741	snp_1_362267	25.8448	1.02785e-05	0.00919163
MSTRG.6625	snp_1_362267	19.503	5.82064e-05	0.0375105
MSTRG.7428	snp_1_362267	26.8718	6.04158e-05	0.0386019
MSTRG.746	snp_1_362267	49.4451	1.79973e-09	4.69771e-06
AT1G08857	snp_1_343457	17.1069	3.53341e-05	0.0249689
AT1G64510	snp_1_343457	19.7445	8.85143e-06	0.00808807
AT3G53940	snp_1_343457	16.726	4.31857e-05	0.0293767
AT4G23250	snp_1_343457	29.23	4.49549e-07	0.000656713
AT5G05330	snp_1_343457	36.8229	1.00926e-08	2.18546e-05
MSTRG.11464	snp_1_343457	34.112	3.87709e-05	0.0268897
MSTRG.21940	snp_1_343457	20.1603	7.12168e-06	0.00674546
MSTRG.23265	snp_1_343457	21.5235	8.19526e-05	0.0484975
MSTRG.26549	snp_1_343457	43.457	1.77669e-06	0.00213659
AT1G29630	snp_1_331483	18.8414	8.10296e-05	0.0482055
AT1G58350	snp_1_331483	23.5135	3.15586e-05	0.0227791
AT3G07160	snp_1_331483	62.9504	2.14273e-14	1.56848e-10
AT3G47660	snp_1_331483	58.2921	2.73784e-11	1.00205e-07
AT4G03610	snp_1_331483	40.3774	8.86251e-09	1.95045e-05
AT4G19040	snp_1_331483	25.4569	2.96554e-06	0.00327933
AT5G21105	snp_1_331483	64.9841	7.77156e-15	7.16942e-11
MSTRG.10167	snp_1_331483	50.3912	1.21029e-08	2.57115e-05
MSTRG.11246	snp_1_331483	22.3671	5.47069e-05	0.0355616
MSTRG.11281	snp_1_331483	40.1844	1.16049e-06	0.00148578
MSTRG.11384	snp_1_331483	43.6919	2.45166e-07	0.000391243
MSTRG.11958	snp_1_331483	24.352	2.10902e-05	0.0165151
MSTRG.15413	snp_1_331483	62.097	1.8046e-10	5.73251e-07
MSTRG.15874	snp_1_331483	61.5414	5.83736e-07	0.000813895
MSTRG.16290	snp_1_331483	62.9817	1.35558e-13	8.33886e-10
MSTRG.16883	snp_1_331483	37.0213	4.64736e-06	0.00472054
MSTRG.17846	snp_1_331483	73.8943	2.04757e-08	4.17854e-05
MSTRG.17994	snp_1_331483	30.1887	3.61909e-05	0.0254675
MSTRG.19783	snp_1_331483	29.7885	3.40025e-07	0.000523177
MSTRG.19949	snp_1_331483	36.9593	4.69362e-08	8.888e-05
MSTRG.20098	snp_1_331483	57.3124	7.26325e-07	0.000986162
MSTRG.21385	snp_1_331483	60.4257	9.9255e-12	4.07575e-08
MSTRG.21649	snp_1_331483	58.8921	1.83335e-07	0.000304102
MSTRG.22339	snp_1_331483	89.0948	1.46283e-12	7.29725e-09
MSTRG.22795	snp_1_331483	74.7964	5.86606e-08	0.000109128
MSTRG.2325	snp_1_331483	63.7739	6.95121e-10	1.91874e-06
MSTRG.23717	snp_1_331483	101.772	0	0
MSTRG.24370	snp_1_331483	62.7142	3.33622e-12	1.51807e-08
MSTRG.25140	snp_1_331483	84.496	1.41001e-05	0.0118546
MSTRG.27894	snp_1_331483	28.0545	8.09157e-07	0.00107905
MSTRG.3980	snp_1_331483	79.5891	9.99201e-16	1.16018e-11
MSTRG.7763	snp_1_331483	25.4413	1.2484e-05	0.0107098
MSTRG.8025	snp_1_331483	43.2179	1.96592e-06	0.00233011
MSTRG.8414	snp_1_331483	31.124	2.88822e-06	0.00320964
MSTRG.8737	snp_1_331483	62.8107	1.2063e-11	4.80693e-08
MSTRG.8917	snp_1_331483	74.4746	1.70932e-11	6.48279e-08
MSTRG.8932	snp_1_331483	62.8597	7.26308e-13	3.913e-09
MSTRG.935	snp_1_331483	49.3274	3.54734e-07	0.000541705
MSTRG.9984	snp_1_331483	20.0684	4.38745e-05	0.0297851
AT1G76040	snp_1_320988	25.1377	1.445e-05	0.0120881
AT2G23985	snp_1_320988	89.8694	3.00489e-09	7.4125e-06
AT2G33110	snp_1_320988	18.8973	1.37947e-05	0.0116124
AT5G05590	snp_1_320988	22.4053	1.3638e-05	0.0114948
MSTRG.10988	snp_1_320988	29.1079	5.80428e-05	0.0374632
MSTRG.16114	snp_1_320988	29.6062	5.88614e-06	0.00578681
MSTRG.20957	snp_1_320988	50.915	3.08055e-09	7.55367e-06
MSTRG.21892	snp_1_320988	17.2342	3.30437e-05	0.0236482
MSTRG.22073	snp_1_320988	30.5022	1.08204e-06	0.00139811
MSTRG.23383	snp_1_320988	45.4197	3.86223e-08	7.49563e-05
MSTRG.23756	snp_1_320988	35.9418	4.06004e-05	0.0278999
MSTRG.2604	snp_1_320988	38.7045	5.57625e-06	0.00555513
MSTRG.27802	snp_1_320988	75.9814	1.51184e-06	0.00188194
MSTRG.7163	snp_1_320988	43.3695	2.83001e-07	0.000444252
AT1G58400	snp_1_314835	37.3843	7.62265e-09	1.70545e-05
AT1G69800	snp_1_314835	31.3735	1.53929e-07	0.000260458
AT1G70620	snp_1_314835	70.5924	3.74534e-12	1.69279e-08
AT3G33530	snp_1_314835	33.0635	1.15923e-06	0.00148578
AT4G19040	snp_1_314835	26.6563	1.62804e-06	0.00200803
AT4G37553	snp_1_314835	22.0909	6.24507e-05	0.0396015
MSTRG.10022	snp_1_314835	47.8855	1.039e-07	0.000183168
MSTRG.10252	snp_1_314835	24.7464	5.65749e-05	0.036705
MSTRG.10438	snp_1_314835	80.8697	2.79312e-09	6.99256e-06
MSTRG.11836	snp_1_314835	83.5594	1.07864e-07	0.000188675
MSTRG.12561	snp_1_314835	76.4302	5.15066e-11	1.76074e-07
MSTRG.13103	snp_1_314835	36.1528	6.95161e-08	0.00012687
MSTRG.13499	snp_1_314835	27.8688	8.87898e-07	0.00116786
MSTRG.14005	snp_1_314835	103.639	2.5385e-10	7.59789e-07
MSTRG.14167	snp_1_314835	155.579	8.8077e-07	0.00116076
MSTRG.14240	snp_1_314835	34.7177	3.00963e-05	0.0219114
MSTRG.14681	snp_1_314835	23.7089	2.87314e-05	0.0211926
MSTRG.17063	snp_1_314835	79.3027	2.45178e-09	6.23067e-06
MSTRG.17318	snp_1_314835	74.9042	3.33067e-16	4.67293e-12
MSTRG.17343	snp_1_314835	37.0774	1.11379e-05	0.00984347
MSTRG.17395	snp_1_314835	38.7909	2.61644e-07	0.000414593
MSTRG.17563	snp_1_314835	66.6681	1.14575e-13	7.14439e-10
MSTRG.17875	snp_1_314835	69.9063	5.13001e-12	2.27286e-08
MSTRG.17921	snp_1_314835	80.0395	1.08458e-11	4.37364e-08
MSTRG.19178	snp_1_314835	21.7064	7.50821e-05	0.0456948
MSTRG.19833	snp_1_314835	82.4747	1.55431e-14	1.23145e-10
MSTRG.20612	snp_1_314835	34.9357	2.74697e-05	0.0205775
MSTRG.21408	snp_1_314835	76.9039	1.55431e-14	1.23145e-10
MSTRG.21783	snp_1_314835	31.7247	1.84247e-05	0.014789
MSTRG.2386	snp_1_314835	38.2666	2.69623e-06	0.00302301
MSTRG.24311	snp_1_314835	21.1866	2.50841e-05	0.019201
MSTRG.24469	snp_1_314835	35.2108	4.20452e-07	0.000623676
MSTRG.2514	snp_1_314835	219.01	5.42899e-14	3.58441e-10
MSTRG.25217	snp_1_314835	36.1388	8.90993e-07	0.00116965
MSTRG.25620	snp_1_314835	39.9369	4.68701e-07	0.000678801
MSTRG.27425	snp_1_314835	75.5468	2.89563e-11	1.0484e-07
MSTRG.27811	snp_1_314835	87.5247	1.44329e-15	1.54281e-11
MSTRG.27886	snp_1_314835	80.3876	6.66134e-16	8.30743e-12
MSTRG.3231	snp_1_314835	82.9882	2.5414e-09	6.41003e-06
MSTRG.4098	snp_1_314835	41.4112	6.74969e-07	0.000923884
MSTRG.4507	snp_1_314835	74.1954	1.3438e-10	4.30937e-07
MSTRG.4976	snp_1_314835	34.2451	1.75867e-07	0.000293885
MSTRG.521	snp_1_314835	70.8916	1.01783e-11	4.1292e-08
MSTRG.5293	snp_1_314835	35.499	2.16833e-05	0.0169205
MSTRG.5612	snp_1_314835	41.5033	4.04981e-06	0.00426141
MSTRG.6326	snp_1_314835	101.532	0	0
MSTRG.6596	snp_1_314835	37.5286	3.72397e-06	0.00399342
MSTRG.711	snp_1_314835	74.6795	3.32389e-09	8.05194e-06
MSTRG.7423	snp_1_314835	34.3083	5.86526e-06	0.00577657
MSTRG.819	snp_1_314835	79.8943	5.12923e-14	3.45423e-10
MSTRG.8429	snp_1_314835	43.1835	1.99473e-06	0.00234848
MSTRG.8579	snp_1_314835	78.5426	6.95194e-10	1.91874e-06
MSTRG.9523	snp_1_314835	77.7401	0	0
MSTRG.9973	snp_1_314835	23.7909	2.76206e-05	0.0206423
AT1G60730	snp_1_312796	25.1069	3.53274e-06	0.00383107
AT2G21880	snp_1_312796	37.219	4.13562e-08	7.88977e-05
MSTRG.10180	snp_1_312796	81.2136	6.51867e-12	2.81406e-08
MSTRG.10938	snp_1_312796	48.4702	2.88115e-08	5.68997e-05
MSTRG.10966	snp_1_312796	40.4803	3.66493e-07	0.000555881
MSTRG.11034	snp_1_312796	37.962	7.93998e-05	0.047742
MSTRG.12111	snp_1_312796	18.9974	7.49486e-05	0.0456773
MSTRG.122	snp_1_312796	81.1484	4.44089e-16	5.86407e-12
MSTRG.12838	snp_1_312796	45.6441	2.92068e-09	7.23126e-06
MSTRG.12912	snp_1_312796	49.4331	4.74193e-10	1.35314e-06
MSTRG.13941	snp_1_312796	75.0606	1.39444e-13	8.38457e-10
MSTRG.13984	snp_1_312796	35.9741	2.92942e-07	0.000457724
MSTRG.14569	snp_1_312796	80.8863	0	0
MSTRG.15407	snp_1_312796	153.391	6.13176e-12	2.66411e-08
MSTRG.1729	snp_1_312796	46.7612	2.37089e-06	0.00271028
MSTRG.18166	snp_1_312796	34.7748	1.23287e-05	0.0106444
MSTRG.18429	snp_1_312796	96.5481	1.40899e-06	0.00177028
MSTRG.18616	snp_1_312796	35.931	2.84307e-06	0.00316993
MSTRG.23580	snp_1_312796	77.7675	1.37446e-13	8.33886e-10
MSTRG.23773	snp_1_312796	30.399	3.30033e-05	0.0236444
MSTRG.25687	snp_1_312796	32.3043	3.56651e-05	0.0251238
MSTRG.25795	snp_1_312796	72.3908	1.33227e-15	1.4471e-11
MSTRG.26258	snp_1_312796	77.8377	1.11022e-16	1.78016e-12
MSTRG.26336	snp_1_312796	41.4778	2.33118e-07	0.000376478
MSTRG.26528	snp_1_312796	21.8985	6.84815e-05	0.0425444
MSTRG.26592	snp_1_312796	22.8509	4.33789e-05	0.0294784
MSTRG.26844	snp_1_312796	24.5568	6.17582e-05	0.0392599
MSTRG.26900	snp_1_312796	29.6408	4.59952e-05	0.0308516
MSTRG.27387	snp_1_312796	32.9569	3.83827e-06	0.00409642
MSTRG.27415	snp_1_312796	80.5259	3.83027e-14	2.65923e-10
MSTRG.27488	snp_1_312796	111.601	0	0
MSTRG.28094	snp_1_312796	63.1841	9.00587e-10	2.45543e-06
MSTRG.2968	snp_1_312796	44.5526	4.47293e-07	0.000654837
MSTRG.4098	snp_1_312796	39.8642	1.33639e-06	0.00168221
MSTRG.5519	snp_1_312796	32.0768	5.7368e-06	0.00568982
MSTRG.5644	snp_1_312796	35.3361	3.96235e-07	0.000595626
MSTRG.6668	snp_1_312796	51.1567	8.74009e-07	0.00115637
MSTRG.8463	snp_1_312796	79.514	1.11022e-15	1.24611e-11
MSTRG.9698	snp_1_312796	120.087	9.33565e-09	2.04123e-05
AT4G32650	snp_1_285658	20.2427	4.02121e-05	0.0277343
MSTRG.17856	snp_1_285658	20.4917	3.55045e-05	0.0250467
MSTRG.24309	snp_1_285658	35.6486	1.11658e-06	0.00143777
MSTRG.7478	snp_1_285658	31.1588	8.71458e-06	0.00798469
AT1G04030	snp_1_28048	18.8065	1.44676e-05	0.0120881
AT1G06960	snp_1_28048	26.8739	6.03587e-05	0.0386019
AT1G15110	snp_1_28048	23.0549	3.93333e-05	0.0271678
AT1G22750	snp_1_28048	28.872	2.38252e-06	0.00271028
AT1G47330	snp_1_28048	19.3674	1.0783e-05	0.00956748
AT1G49730	snp_1_28048	28.359	1.05483e-05	0.00939633
AT1G52700	snp_1_28048	38.1562	3.51019e-07	0.000537251
AT1G80380	snp_1_28048	34.909	1.16333e-05	0.0101481
AT2G01460	snp_1_28048	18.8767	7.96099e-05	0.0478256
AT2G19080	snp_1_28048	16.1708	5.78794e-05	0.0374072
AT2G46980	snp_1_28048	28.1011	3.47799e-05	0.024629
AT3G07690	snp_1_28048	15.8255	6.94615e-05	0.0430342
AT3G11620	snp_1_28048	33.48	5.04535e-05	0.0333112
AT3G23150	snp_1_28048	15.8111	6.99925e-05	0.0433233
AT3G55070	snp_1_28048	23.5508	1.21661e-06	0.00154879
AT3G55770	snp_1_28048	39.7589	5.08006e-07	0.000727898
AT4G00200	snp_1_28048	16.4036	5.11889e-05	0.0337306
AT4G11970	snp_1_28048	30.7608	2.81584e-05	0.0209371
AT4G20380	snp_1_28048	34.0046	4.05489e-05	0.027893
AT4G22890	snp_1_28048	26.4495	2.56814e-05	0.0195302
AT4G23250	snp_1_28048	19.6816	5.32335e-05	0.0348054
AT4G31390	snp_1_28048	15.4519	8.46325e-05	0.0498207
AT4G33150	snp_1_28048	19.9658	4.61832e-05	0.0309161
AT4G34265	snp_1_28048	27.2847	5.02033e-05	0.0331785
AT4G37680	snp_1_28048	25.2198	4.54415e-05	0.0306021
AT5G05310	snp_1_28048	33.4632	5.0807e-05	0.0335117
AT5G05330	snp_1_28048	19.7479	5.14995e-05	0.0338359
AT5G16540	snp_1_28048	26.4435	7.70082e-06	0.00719463
AT5G52040	snp_1_28048	31.0838	2.44324e-05	0.0188043
AT5G52530	snp_1_28048	24.9336	3.85251e-06	0.00410512
AT5G60580	snp_1_28048	21.9043	6.8292e-05	0.0425051
AT5G60700	snp_1_28048	18.5467	1.65795e-05	0.0135831
MSTRG.10030	snp_1_28048	39.0453	5.20426e-05	0.0341594
MSTRG.10703	snp_1_28048	32.8905	1.10072e-05	0.00975353
MSTRG.17713	snp_1_28048	24.8102	1.6918e-05	0.01381
MSTRG.19713	snp_1_28048	27.8874	8.79667e-07	0.00116076
MSTRG.19994	snp_1_28048	102.488	3.73537e-05	0.026122
MSTRG.20183	snp_1_28048	18.9097	7.83087e-05	0.0473395
MSTRG.22278	snp_1_28048	30.9531	3.12951e-06	0.00343247
MSTRG.26361	snp_1_28048	25.9886	3.18119e-05	0.0229373
MSTRG.26365	snp_1_28048	21.9154	1.74236e-05	0.0140861
MSTRG.26549	snp_1_28048	51.2574	6.2438e-08	0.000115517
MSTRG.4194	snp_1_28048	29.0528	5.9453e-05	0.0381315
MSTRG.17164	snp_1_275539	43.1679	4.64068e-06	0.00472054
MSTRG.22413	snp_1_275539	29.8233	1.59781e-05	0.0131866
MSTRG.23051	snp_1_275539	22.6008	4.89068e-05	0.0324438
MSTRG.27450	snp_1_275539	29.6462	4.58879e-05	0.0308411
MSTRG.27802	snp_1_275539	72.2772	5.27794e-06	0.00530504
AT2G17530	snp_1_24148	18.9804	7.55894e-05	0.0459016
AT4G21150	snp_1_24148	23.6204	7.42826e-06	0.00698671
MSTRG.1078	snp_1_24148	47.4194	7.92033e-07	0.00106041
MSTRG.11173	snp_1_24148	26.1481	8.87999e-06	0.00810317
MSTRG.11443	snp_1_24148	55.0115	4.08997e-05	0.0280198
MSTRG.13174	snp_1_24148	45.5913	1.25885e-10	4.07578e-07
MSTRG.13340	snp_1_24148	32.8146	2.86673e-05	0.0211686
MSTRG.14481	snp_1_24148	57.3881	1.5324e-07	0.000259944
MSTRG.15878	snp_1_24148	67.4941	5.20507e-06	0.00524746
MSTRG.1640	snp_1_24148	44.2417	1.34089e-09	3.56921e-06
MSTRG.16539	snp_1_24148	104.128	2.22045e-16	3.32297e-12
MSTRG.17386	snp_1_24148	45.6743	1.20769e-10	3.94807e-07
MSTRG.17563	snp_1_24148	39.9825	4.3646e-08	8.3031e-05
MSTRG.1764	snp_1_24148	56.5569	2.19725e-09	5.64777e-06
MSTRG.17913	snp_1_24148	22.6968	4.6707e-05	0.0312338
MSTRG.19084	snp_1_24148	55.069	6.67969e-06	0.00638973
MSTRG.19488	snp_1_24148	45.1184	1.37265e-08	2.88873e-05
MSTRG.19556	snp_1_24148	46.497	1.16545e-06	0.0014893
MSTRG.20072	snp_1_24148	50.8402	3.18898e-09	7.75303e-06
MSTRG.20735	snp_1_24148	49.2742	5.11802e-10	1.4543e-06
MSTRG.2108	snp_1_24148	50.6663	1.06663e-06	0.00138403
MSTRG.22070	snp_1_24148	101.063	0	0
MSTRG.22945	snp_1_24148	47.7348	4.01186e-08	7.69729e-05
MSTRG.22960	snp_1_24148	40.075	3.10224e-06	0.00340811
MSTRG.22971	snp_1_24148	39.8931	7.49063e-05	0.0456773
MSTRG.23801	snp_1_24148	44.2662	1.26063e-06	0.00159033
MSTRG.23837	snp_1_24148	45.2885	3.46295e-09	8.32889e-06
MSTRG.24122	snp_1_24148	46.143	8.49332e-09	1.88149e-05
MSTRG.26521	snp_1_24148	38.4802	6.48975e-05	0.0408454
MSTRG.26925	snp_1_24148	24.597	1.87459e-05	0.0149932
MSTRG.3159	snp_1_24148	30.3854	8.06795e-05	0.0481247
MSTRG.4360	snp_1_24148	38.9797	7.22359e-07	0.000984748
MSTRG.4449	snp_1_24148	44.3128	2.0011e-08	4.09611e-05
MSTRG.4527	snp_1_24148	24.0603	2.42658e-05	0.0187618
MSTRG.4549	snp_1_24148	45.0229	1.43539e-08	2.99273e-05
MSTRG.5220	snp_1_24148	47.1927	3.61319e-07	0.00054927
MSTRG.5895	snp_1_24148	50.7162	3.2677e-05	0.0234356
MSTRG.5962	snp_1_24148	46.1678	2.27258e-09	5.79715e-06
MSTRG.682	snp_1_24148	30.8173	6.71886e-05	0.0420907
MSTRG.746	snp_1_24148	42.9128	3.84859e-08	7.49074e-05
MSTRG.7740	snp_1_24148	28.8467	8.39841e-06	0.0077477
MSTRG.7804	snp_1_24148	39.6399	5.36097e-07	0.000761664
MSTRG.8594	snp_1_24148	34.6053	5.59846e-07	0.000787104
AT1G17780	snp_1_235031	28.1164	3.45399e-05	0.0245106
AT2G27450	snp_1_235031	28.7098	5.83111e-07	0.000813895
AT2G41440	snp_1_235031	24.0113	2.48451e-05	0.0190783
AT3G01910	snp_1_235031	29.0008	5.04155e-07	0.00072392
AT3G05870	snp_1_235031	39.9652	4.6275e-07	0.000673076
AT3G15354	snp_1_235031	31.9724	1.93813e-06	0.00230196
AT5G12370	snp_1_235031	23.8372	6.66517e-06	0.00638491
AT5G25470	snp_1_235031	25.4645	2.9543e-06	0.00327228
AT5G40580	snp_1_235031	33.6234	2.37914e-07	0.000382973
AT5G65080	snp_1_235031	19.8726	4.83856e-05	0.0321666
MSTRG.10063	snp_1_235031	47.4314	3.26137e-07	0.000504904
MSTRG.10656	snp_1_235031	30.8161	3.33759e-06	0.00363112
MSTRG.12783	snp_1_235031	27.1376	1.8645e-05	0.014948
MSTRG.13128	snp_1_235031	28.6111	6.12617e-07	0.000848891
MSTRG.1389	snp_1_235031	65.0236	1.48752e-11	5.7905e-08
MSTRG.14050	snp_1_235031	29.9295	1.42797e-06	0.00179078
MSTRG.14604	snp_1_235031	68.9582	1.57739e-05	0.0130501
MSTRG.17474	snp_1_235031	63.9574	2.3004e-10	6.94701e-07
MSTRG.18857	snp_1_235031	26.7206	1.57652e-06	0.00195524
MSTRG.19158	snp_1_235031	36.9067	6.25292e-07	0.000864675
MSTRG.1955	snp_1_235031	43.9027	6.13725e-05	0.0391019
MSTRG.19689	snp_1_235031	63.9845	1.69218e-06	0.00206446
MSTRG.20097	snp_1_235031	63.7322	8.59129e-11	2.87847e-07
MSTRG.21634	snp_1_235031	64.16	1.16573e-14	9.66498e-11
MSTRG.2196	snp_1_235031	63.3053	5.8531e-13	3.23091e-09
MSTRG.22173	snp_1_235031	63.9988	1.26565e-14	1.02692e-10
MSTRG.22332	snp_1_235031	32.6207	3.11493e-05	0.0225319
MSTRG.23488	snp_1_235031	63.0785	2.0095e-14	1.48712e-10
MSTRG.23557	snp_1_235031	64.318	1.95777e-10	6.04789e-07
MSTRG.23580	snp_1_235031	47.1932	1.40864e-07	0.000241998
MSTRG.23739	snp_1_235031	62.9597	6.92002e-13	3.75824e-09
MSTRG.23940	snp_1_235031	65.2374	1.38756e-08	2.9042e-05
MSTRG.26247	snp_1_235031	60.3835	1.00479e-07	0.000178069
MSTRG.26829	snp_1_235031	31.4676	6.77593e-07	0.000925595
MSTRG.26945	snp_1_235031	64.424	1.86713e-10	5.90329e-07
MSTRG.27698	snp_1_235031	29.6547	1.72455e-05	0.0140094
MSTRG.3231	snp_1_235031	88.8108	2.58627e-10	7.70663e-07
MSTRG.3443	snp_1_235031	50.8778	8.64706e-06	0.00794509
MSTRG.411	snp_1_235031	25.9083	9.96856e-06	0.00895097
MSTRG.5527	snp_1_235031	27.9141	3.78329e-05	0.0263749
MSTRG.5890	snp_1_235031	63.4198	3.12214e-11	1.11839e-07
MSTRG.6068	snp_1_235031	21.5733	8.00209e-05	0.0479381
MSTRG.6614	snp_1_235031	29.6441	1.73283e-05	0.0140464
MSTRG.6833	snp_1_235031	65.1091	4.59224e-11	1.57786e-07
MSTRG.6919	snp_1_235031	55.4053	9.30922e-13	4.85985e-09
MSTRG.7342	snp_1_235031	61.9472	4.80893e-12	2.15902e-08
MSTRG.7900	snp_1_235031	65.965	3.10924e-11	1.11839e-07
MSTRG.9178	snp_1_235031	63.2978	3.30305e-11	1.17693e-07
MSTRG.9957	snp_1_235031	28.3538	3.10373e-05	0.022475
AT1G49730	snp_1_188564	23.9068	8.33853e-05	0.0492588
AT1G52700	snp_1_188564	26.341	7.66226e-05	0.0464035
AT1G61430	snp_1_188564	41.2696	4.41687e-05	0.0298773
AT1G64510	snp_1_188564	16.7968	4.1604e-05	0.0283869
AT1G79830	snp_1_188564	31.391	2.54755e-06	0.00287857
AT1G80380	snp_1_188564	33.7327	1.93259e-05	0.0154205
AT3G53940	snp_1_188564	21.3469	3.83234e-06	0.00409642
AT3G55070	snp_1_188564	19.2255	1.1615e-05	0.0101481
AT4G23250	snp_1_188564	22.4303	1.34688e-05	0.0113807
AT4G34265	snp_1_188564	32.8104	4.10414e-06	0.00430508
AT5G05330	snp_1_188564	28.0176	8.24238e-07	0.00109699
MSTRG.25928	snp_1_188564	56.7032	6.89836e-06	0.00658955
MSTRG.26549	snp_1_188564	45.5663	7.24743e-07	0.000986002
MSTRG.4194	snp_1_188564	28.56	7.36805e-05	0.0452319
MSTRG.8113	snp_1_188564	40.5641	2.86371e-05	0.0211686
AT1G52100	snp_1_157808	33.9656	7.57398e-07	0.00102012
AT1G76380	snp_1_157808	32.7011	7.92575e-08	0.000142714
AT2G22620	snp_1_157808	32.2822	1.6751e-06	0.00205854
AT3G09440	snp_1_157808	22.6769	4.71541e-05	0.0314722
AT4G26480	snp_1_157808	24.7305	4.26419e-06	0.00442284
AT5G26780	snp_1_157808	24.952	1.58016e-05	0.013057
MSTRG.11241	snp_1_157808	49.7545	1.32053e-05	0.0112002
MSTRG.11301	snp_1_157808	35.2264	1.01402e-05	0.00908088
MSTRG.19060	snp_1_157808	26.9676	2.01809e-05	0.0159514
MSTRG.22685	snp_1_157808	38.8186	1.24212e-05	0.0106788
MSTRG.23098	snp_1_157808	37.9284	3.9056e-05	0.027004
MSTRG.24289	snp_1_157808	54.4487	1.55105e-08	3.2239e-05
MSTRG.25966	snp_1_157808	30.9932	2.54255e-05	0.0194133
MSTRG.26318	snp_1_157808	33.0725	2.56655e-05	0.0195302
MSTRG.26971	snp_1_157808	33.1675	2.96898e-07	0.000462831
MSTRG.27709	snp_1_157808	48.9923	1.75704e-05	0.0141878
MSTRG.3120	snp_1_157808	32.0151	5.19538e-07	0.000742839
MSTRG.3406	snp_1_157808	32.5219	1.49631e-06	0.00186607
MSTRG.3776	snp_1_157808	31.509	6.64104e-07	0.000910864
MSTRG.4932	snp_1_157808	33.4215	9.79142e-07	0.00127789
MSTRG.5805	snp_1_157808	31.2399	2.28104e-05	0.0177179
MSTRG.836	snp_1_157808	32.8577	2.81417e-05	0.0209371
MSTRG.10905	snp_1_153131	58.5658	8.90193e-10	2.43696e-06
MSTRG.1144	snp_1_153131	28.4681	1.00241e-05	0.00898886
MSTRG.11772	snp_1_153131	52.368	1.57261e-09	4.13694e-06
MSTRG.12414	snp_1_153131	50.2023	1.31821e-08	2.79162e-05
MSTRG.12838	snp_1_153131	47.5835	1.15259e-09	3.10759e-06
MSTRG.13059	snp_1_153131	52.8809	9.0249e-11	2.97928e-07
MSTRG.13247	snp_1_153131	31.8632	1.73328e-05	0.0140464
MSTRG.15046	snp_1_153131	51.9135	6.07234e-09	1.39568e-05
MSTRG.15822	snp_1_153131	46.1128	5.73856e-07	0.00080512
MSTRG.15838	snp_1_153131	26.8214	6.17954e-05	0.0392599
MSTRG.18909	snp_1_153131	54.2444	5.32131e-05	0.0348054
MSTRG.19837	snp_1_153131	26.6504	6.67149e-05	0.0418384
MSTRG.21050	snp_1_153131	24.5877	4.57977e-06	0.00467394
MSTRG.21985	snp_1_153131	23.7185	2.85995e-05	0.0211686
MSTRG.22405	snp_1_153131	34.0393	7.31491e-07	0.000991177
MSTRG.23702	snp_1_153131	43.8615	3.23541e-05	0.0232784
MSTRG.2509	snp_1_153131	28.9127	6.3195e-05	0.0400358
MSTRG.2671	snp_1_153131	15.992	6.36119e-05	0.04025
MSTRG.26899	snp_1_153131	26.1218	8.45123e-05	0.0497935
MSTRG.3822	snp_1_153131	76.5028	1.25297e-10	4.07578e-07
MSTRG.4388	snp_1_153131	54.9821	4.6742e-10	1.33949e-06
MSTRG.6663	snp_1_153131	24.8169	1.68635e-05	0.013786
MSTRG.9962	snp_1_153131	68.0918	1.08802e-14	9.27488e-11
AT1G04730	snp_1_139641	24.3728	2.08806e-05	0.0164082
AT1G33500	snp_1_139641	20.2415	4.02358e-05	0.0277343
AT2G24070	snp_1_139641	24.3863	5.06491e-06	0.00511381
AT2G25880	snp_1_139641	32.4685	4.16908e-07	0.000619784
AT2G46790	snp_1_139641	80.1916	1.11022e-16	1.78016e-12
AT3G55170	snp_1_139641	46.636	4.15393e-10	1.20061e-06
AT4G00960	snp_1_139641	21.6025	7.89103e-05	0.0475751
MSTRG.10599	snp_1_139641	81.0715	8.32667e-15	7.57772e-11
MSTRG.11190	snp_1_139641	86.6989	7.37188e-14	4.72811e-10
MSTRG.11987	snp_1_139641	38.1791	7.29741e-05	0.0449622
MSTRG.12009	snp_1_139641	36.3951	2.3997e-07	0.00038386
MSTRG.1348	snp_1_139641	36.3098	2.49861e-07	0.000397793
MSTRG.15472	snp_1_139641	41.2916	4.4262e-06	0.00455777
MSTRG.16114	snp_1_139641	35.0032	4.6384e-07	0.000673208
MSTRG.18860	snp_1_139641	41.6712	8.57916e-06	0.00790363
MSTRG.19555	snp_1_139641	116.916	0	0
MSTRG.19558	snp_1_139641	44.6745	1.6896e-08	3.50105e-05
MSTRG.21644	snp_1_139641	37.222	4.25767e-06	0.00442284
MSTRG.21783	snp_1_139641	71.6072	1.91291e-13	1.11055e-09
MSTRG.22674	snp_1_139641	74.1748	5.29112e-05	0.034662
MSTRG.22675	snp_1_139641	70.9444	1.30114e-09	3.47713e-06
MSTRG.22914	snp_1_139641	93.2427	3.88578e-15	3.90573e-11
MSTRG.22984	snp_1_139641	53.8507	2.02527e-12	9.81221e-09
MSTRG.26227	snp_1_139641	196.445	1.33324e-05	0.0112938
MSTRG.26676	snp_1_139641	111.143	0	0
MSTRG.27249	snp_1_139641	41.5732	2.23235e-07	0.000363129
MSTRG.27489	snp_1_139641	36.4077	2.38541e-07	0.000382973
MSTRG.27946	snp_1_139641	21.7037	7.5176e-05	0.0456948
MSTRG.4058	snp_1_139641	35.5534	8.80038e-06	0.00805235
MSTRG.5585	snp_1_139641	15.9016	6.67237e-05	0.0418384
MSTRG.5692	snp_1_139641	71.602	6.05294e-11	2.04839e-07
MSTRG.579	snp_1_139641	57.3659	1.52771e-09	4.03459e-06
MSTRG.594	snp_1_139641	41.0979	7.75312e-07	0.00104217
MSTRG.6448	snp_1_139641	49.83	8.0082e-05	0.0479381
MSTRG.7828	snp_1_139641	28.1916	3.33896e-05	0.023845
MSTRG.8025	snp_1_139641	39.8251	8.17343e-06	0.00757127
MSTRG.9659	snp_1_139641	38.8283	7.55898e-08	0.000136842
MSTRG.9698	snp_1_139641	93.8679	2.69287e-05	0.0202624
AT1G09530	snp_1_119140	43.2165	3.33995e-08	6.53853e-05
AT1G10380	snp_1_119140	26.7931	2.26448e-07	0.000366585
AT1G30520	snp_1_119140	30.6014	1.03124e-06	0.0013407
AT1G47330	snp_1_119140	19.0702	1.26e-05	0.0107409
AT1G67950	snp_1_119140	22.4973	5.1396e-05	0.0338339
AT2G01460	snp_1_119140	39.8622	2.20813e-09	5.65415e-06
AT2G33860	snp_1_119140	17.1659	3.42527e-05	0.0243581
AT3G02470	snp_1_119140	23.7203	7.06657e-06	0.00671214
AT3G14150	snp_1_119140	43.9959	7.40589e-08	0.000134432
AT3G25580	snp_1_119140	22.3432	2.28015e-06	0.00262039
AT4G01880	snp_1_119140	20.3521	3.80711e-05	0.0264588
AT4G11970	snp_1_119140	41.7579	2.05265e-07	0.000336336
AT4G14920	snp_1_119140	25.7096	2.61352e-06	0.00294322
AT4G21060	snp_1_119140	15.716	7.36009e-05	0.0452242
AT4G24150	snp_1_119140	79.8534	0	0
AT5G02320	snp_1_119140	37.2598	8.11234e-09	1.80303e-05
AT5G49740	snp_1_119140	18.7702	8.39678e-05	0.049516
AT5G52040	snp_1_119140	46.2431	2.64833e-08	5.2766e-05
AT5G53300	snp_1_119140	22.0944	6.23478e-05	0.0395735
MSTRG.10030	snp_1_119140	38.379	6.75084e-05	0.0421343
MSTRG.10140	snp_1_119140	70.7623	7.11653e-14	4.60823e-10
MSTRG.10187	snp_1_119140	56.95	1.26741e-11	5.01541e-08
MSTRG.10878	snp_1_119140	29.0316	7.70273e-06	0.00719463
MSTRG.13208	snp_1_119140	36.4636	1.44398e-05	0.0120881
MSTRG.14156	snp_1_119140	73.0195	9.80327e-14	6.17001e-10
MSTRG.14175	snp_1_119140	26.1923	2.89411e-05	0.0212774
MSTRG.14673	snp_1_119140	35.6288	1.12681e-06	0.00144817
MSTRG.15831	snp_1_119140	84.4217	4.44089e-16	5.86407e-12
MSTRG.1593	snp_1_119140	36.4387	5.99033e-06	0.00586356
MSTRG.17083	snp_1_119140	80.8572	1.16548e-10	3.82868e-07
MSTRG.17087	snp_1_119140	81.5076	4.44089e-16	5.86407e-12
MSTRG.17436	snp_1_119140	34.8144	2.89017e-05	0.0212716
MSTRG.1814	snp_1_119140	38.6655	8.16759e-08	0.000146677
MSTRG.18413	snp_1_119140	26.9458	6.04354e-06	0.00590705
MSTRG.19227	snp_1_119140	42.6645	1.01588e-06	0.00132328
MSTRG.19482	snp_1_119140	93.8205	0	0
MSTRG.21111	snp_1_119140	37.3924	3.95224e-06	0.00420474
MSTRG.21276	snp_1_119140	23.8318	2.70834e-05	0.0203334
MSTRG.22092	snp_1_119140	29.3823	5.14928e-05	0.0338359
MSTRG.22338	snp_1_119140	36.5853	5.61977e-06	0.00558197
MSTRG.23721	snp_1_119140	39.6714	5.28495e-07	0.000752452
MSTRG.24932	snp_1_119140	43.2511	2.17664e-09	5.61623e-06
MSTRG.25933	snp_1_119140	76.3435	4.88498e-15	4.76774e-11
MSTRG.25965	snp_1_119140	71.2465	8.66929e-12	3.67185e-08
MSTRG.26263	snp_1_119140	41.3769	5.43982e-09	1.27201e-05
MSTRG.26361	snp_1_119140	36.0783	2.78829e-07	0.000438726
MSTRG.26813	snp_1_119140	42.3092	1.43175e-05	0.0120224
MSTRG.27913	snp_1_119140	75.4758	1.93538e-10	6.00628e-07
MSTRG.28055	snp_1_119140	80.2901	7.77156e-16	9.51578e-12
MSTRG.28080	snp_1_119140	82.1714	5.9841e-14	3.91256e-10
MSTRG.3064	snp_1_119140	38.3465	6.49596e-06	0.0062854
MSTRG.4716	snp_1_119140	47.3298	1.3266e-07	0.000229073
MSTRG.6229	snp_1_119140	40.82	1.21428e-05	0.0105109
MSTRG.6762	snp_1_119140	83.5941	0	0
MSTRG.7285	snp_1_119140	36.508	6.88252e-05	0.0426792
MSTRG.8348	snp_1_119140	33.1221	3.55899e-06	0.00384934
MSTRG.9063	snp_1_119140	35.7939	3.19041e-07	0.000495058
MSTRG.9392	snp_1_119140	176.697	0	0
AT1G15060	snp_1_966170	22.2927	1.44279e-05	0.0137743
AT3G43850	snp_1_966170	18.4304	1.76225e-05	0.0161134
AT4G11970	snp_1_966170	28.8216	6.57542e-05	0.0468706
AT5G05330	snp_1_966170	44.8304	1.84167e-10	9.41984e-07
AT5G24040	snp_1_966170	22.3047	1.43416e-05	0.0137166
MSTRG.11464	snp_1_966170	40.8036	2.2685e-06	0.00296852
MSTRG.16533	snp_1_966170	21.2319	2.45216e-05	0.0213975
MSTRG.24395	snp_1_966170	22.4019	5.3801e-05	0.0400363
MSTRG.26365	snp_1_966170	35.6146	1.84664e-08	4.86023e-05
AT1G16460	snp_1_948602	35.4461	1.22564e-06	0.00176631
AT4G22860	snp_1_948602	19.5963	5.55547e-05	0.0411201
AT4G29180	snp_1_948602	74.4827	1.11022e-16	3.27105e-12
MSTRG.10647	snp_1_948602	79.3692	1.11022e-15	2.06593e-11
MSTRG.11312	snp_1_948602	35.3592	3.67106e-06	0.00443482
MSTRG.1180	snp_1_948602	26.1536	3.15308e-07	0.00054736
MSTRG.14916	snp_1_948602	74.7251	4.14108e-11	2.40017e-07
MSTRG.16030	snp_1_948602	31.9584	4.13443e-05	0.0324114
MSTRG.19808	snp_1_948602	76.8453	0	0
MSTRG.2007	snp_1_948602	42.1729	3.05579e-06	0.00380421
MSTRG.20075	snp_1_948602	36.0913	9.10703e-07	0.00137209
MSTRG.20443	snp_1_948602	30.6474	2.95961e-05	0.0248155
MSTRG.22971	snp_1_948602	78.7079	7.27529e-12	5.07676e-08
MSTRG.25642	snp_1_948602	39.8714	4.8281e-07	0.00079028
MSTRG.25921	snp_1_948602	22.7864	1.12721e-05	0.0111115
MSTRG.2696	snp_1_948602	69.016	1.87851e-10	9.48798e-07
MSTRG.28094	snp_1_948602	72.9617	1.18444e-11	7.95126e-08
MSTRG.6512	snp_1_948602	71.1422	8.68083e-13	7.73738e-09
MSTRG.6529	snp_1_948602	23.9101	2.6083e-05	0.0224348
MSTRG.7804	snp_1_948602	39.1881	6.57501e-07	0.001032
AT5G43570	snp_1_945915	16.7898	4.17567e-05	0.0326484
AT5G44120	snp_1_945915	22.9179	1.05548e-05	0.0105615
MSTRG.10240	snp_1_945915	46.1011	5.39758e-10	2.36572e-06
MSTRG.12757	snp_1_945915	50.8709	3.14407e-09	1.10791e-05
MSTRG.16430	snp_1_945915	30.298	1.28845e-05	0.0125034
MSTRG.17057	snp_1_945915	22.1534	6.06073e-05	0.04397
MSTRG.19747	snp_1_945915	31.4095	5.22407e-05	0.0391867
MSTRG.2437	snp_1_945915	25.6996	1.10234e-05	0.0109099
MSTRG.24536	snp_1_945915	31.279	8.25106e-06	0.0087081
MSTRG.3195	snp_1_945915	32.5799	3.94961e-07	0.000664956
MSTRG.3882	snp_1_945915	32.9501	1.22291e-06	0.00176522
MSTRG.6065	snp_1_945915	23.3181	8.64033e-06	0.00898562
MSTRG.7322	snp_1_945915	29.2427	2.07794e-05	0.0186149
MSTRG.9798	snp_1_945915	28.4844	9.94824e-06	0.0100493
MSTRG.10649	snp_1_945833	29.699	4.48396e-05	0.0346142
MSTRG.10858	snp_1_945833	27.4118	4.82572e-06	0.00560623
MSTRG.11443	snp_1_945833	107.633	5.29576e-14	6.17258e-10
MSTRG.16685	snp_1_945833	40.7728	1.40056e-09	5.38236e-06
MSTRG.16884	snp_1_945833	23.8563	6.60179e-06	0.00725628
MSTRG.17203	snp_1_945833	20.9959	2.75924e-05	0.023545
MSTRG.183	snp_1_945833	32.4309	4.2459e-07	0.000706985
MSTRG.1925	snp_1_945833	26.7264	6.44824e-05	0.0461715
MSTRG.19324	snp_1_945833	34.027	6.64708e-06	0.00729849
MSTRG.2108	snp_1_945833	41.6168	3.86284e-05	0.0307366
MSTRG.21084	snp_1_945833	31.7166	4.58355e-05	0.0352547
MSTRG.21208	snp_1_945833	26.3416	8.0891e-06	0.00859704
MSTRG.22070	snp_1_945833	27.4672	1.59913e-05	0.0150501
MSTRG.22971	snp_1_945833	52.0377	6.10501e-07	0.00096937
MSTRG.2394	snp_1_945833	30.969	9.50007e-06	0.00969819
MSTRG.2418	snp_1_945833	21.4533	2.19517e-05	0.0194353
MSTRG.24460	snp_1_945833	81.3507	8.70415e-14	9.8215e-10
MSTRG.2635	snp_1_945833	15.841	6.88944e-05	0.0484576
MSTRG.281	snp_1_945833	33.9559	2.42959e-06	0.00314267
MSTRG.4360	snp_1_945833	48.2997	1.02938e-08	3.05125e-05
MSTRG.4527	snp_1_945833	22.3683	5.46753e-05	0.0405101
MSTRG.4851	snp_1_945833	27.641	1.4747e-05	0.0140158
AT1G22150	snp_1_939645	25.7615	1.06992e-05	0.0106857
AT2G37700	snp_1_939645	41.3061	5.63109e-09	1.85286e-05
MSTRG.10531	snp_1_939645	42.9409	3.79837e-08	9.13562e-05
MSTRG.11503	snp_1_939645	46.0503	5.89393e-07	0.000941491
MSTRG.12322	snp_1_939645	30.0397	2.99893e-07	0.000530144
MSTRG.12475	snp_1_939645	38.3824	9.34391e-08	0.000193193
MSTRG.1763	snp_1_939645	20.1459	4.22064e-05	0.0329328
MSTRG.18887	snp_1_939645	34.0961	7.12123e-07	0.00109786
MSTRG.19317	snp_1_939645	47.4654	8.06119e-06	0.00857598
MSTRG.22096	snp_1_939645	22.4354	5.29449e-05	0.0394638
MSTRG.22912	snp_1_939645	39.2598	4.3987e-06	0.00519662
MSTRG.23780	snp_1_939645	39.607	5.21907e-08	0.000122743
MSTRG.24890	snp_1_939645	27.7609	4.07691e-06	0.00487514
MSTRG.25384	snp_1_939645	56.5857	7.22522e-10	2.98193e-06
MSTRG.26075	snp_1_939645	40.0442	7.45983e-06	0.00799232
MSTRG.27109	snp_1_939645	46.3616	2.79062e-06	0.00349873
MSTRG.27393	snp_1_939645	41.1813	1.04797e-05	0.0104962
MSTRG.27948	snp_1_939645	40.9428	9.63578e-08	0.000198069
MSTRG.5606	snp_1_939645	42.0062	1.83361e-07	0.000343614
MSTRG.624	snp_1_939645	42.2603	5.21747e-08	0.000122743
MSTRG.717	snp_1_939645	43.5233	6.99965e-07	0.00108226
MSTRG.7790	snp_1_939645	48.8916	3.4372e-05	0.0279556
MSTRG.8253	snp_1_939645	39.7166	3.61753e-06	0.00439519
MSTRG.9052	snp_1_939645	39.2003	2.16425e-07	0.000399922
MSTRG.9344	snp_1_939645	39.6369	1.76755e-07	0.000332998
AT1G09530	snp_1_935151	32.5811	4.55748e-06	0.00534732
AT1G15060	snp_1_935151	24.5903	4.57379e-06	0.00536052
AT3G14590	snp_1_935151	24.297	6.9637e-05	0.0487215
AT3G43850	snp_1_935151	19.6825	9.14349e-06	0.0094066
AT4G11970	snp_1_935151	31.9473	1.67016e-05	0.0154311
AT5G24040	snp_1_935151	23.3479	8.51266e-06	0.00889567
MSTRG.10045	snp_1_935151	23.3196	3.46397e-05	0.0280896
MSTRG.10988	snp_1_935151	28.9428	6.23725e-05	0.0450351
MSTRG.11464	snp_1_935151	42.3726	1.15275e-06	0.00168183
MSTRG.16533	snp_1_935151	22.7655	1.13901e-05	0.011207
MSTRG.21649	snp_1_935151	49.8082	6.57464e-06	0.00724145
MSTRG.23773	snp_1_935151	29.9095	4.08964e-05	0.0321315
MSTRG.24395	snp_1_935151	24.0816	2.40194e-05	0.0210899
MSTRG.24708	snp_1_935151	36.8284	6.05936e-05	0.04397
MSTRG.26365	snp_1_935151	38.6383	4.07195e-09	1.40227e-05
MSTRG.6761	snp_1_935151	26.1098	3.00711e-05	0.0249696
AT1G04830	snp_1_934301	22.6431	1.21092e-05	0.011805
AT1G16610	snp_1_934301	32.8005	1.14545e-05	0.0112495
AT1G20080	snp_1_934301	39.6452	1.26693e-08	3.62209e-05
AT1G48070	snp_1_934301	27.4712	1.59451e-07	0.000305279
AT1G67520	snp_1_934301	62.8533	4.05553e-11	2.3635e-07
AT1G70620	snp_1_934301	64.1345	7.15514e-11	3.93238e-07
AT2G14045	snp_1_934301	21.8943	6.86197e-05	0.0483498
AT2G46790	snp_1_934301	64.3394	3.54494e-13	3.35715e-09
AT5G25450	snp_1_934301	25.1651	3.4314e-06	0.00421081
MSTRG.11190	snp_1_934301	77.0468	5.47973e-12	3.92714e-08
MSTRG.11856	snp_1_934301	66.139	6.57619e-10	2.74612e-06
MSTRG.12009	snp_1_934301	28.8388	8.42935e-06	0.00884346
MSTRG.12042	snp_1_934301	62.6761	7.9392e-13	7.13632e-09
MSTRG.12139	snp_1_934301	36.6442	5.47225e-08	0.000126454
MSTRG.12356	snp_1_934301	64.5375	1.86262e-11	1.18301e-07
MSTRG.12593	snp_1_934301	63.6044	2.86696e-11	1.71802e-07
MSTRG.12757	snp_1_934301	30.2735	3.48713e-05	0.0282127
MSTRG.1348	snp_1_934301	30.0857	4.7018e-06	0.00549235
MSTRG.14074	snp_1_934301	28.7386	6.81707e-05	0.0482365
MSTRG.14184	snp_1_934301	30.6267	3.64783e-06	0.00441178
MSTRG.15856	snp_1_934301	32.0252	1.89056e-06	0.00253189
MSTRG.16430	snp_1_934301	44.9536	1.48271e-08	4.05325e-05
MSTRG.16798	snp_1_934301	51.0118	2.61037e-08	6.53193e-05
MSTRG.19558	snp_1_934301	37.3522	5.09051e-07	0.000823071
MSTRG.209	snp_1_934301	26.5128	7.44795e-06	0.00798767
MSTRG.20983	snp_1_934301	59.4067	6.09268e-10	2.60577e-06
MSTRG.21783	snp_1_934301	59.3032	6.23475e-11	3.48052e-07
MSTRG.22171	snp_1_934301	62.5523	1.36176e-11	9.02731e-08
MSTRG.22244	snp_1_934301	30.7048	3.51658e-06	0.00429644
MSTRG.22610	snp_1_934301	55.8037	3.18952e-10	1.48378e-06
MSTRG.23645	snp_1_934301	34.1852	1.81059e-07	0.000340503
MSTRG.24536	snp_1_934301	72.464	3.14193e-14	4.01512e-10
MSTRG.25021	snp_1_934301	31.6345	4.74666e-05	0.0361943
MSTRG.27120	snp_1_934301	41.1416	8.78464e-08	0.00018524
MSTRG.2725	snp_1_934301	33.4535	5.4408e-08	0.000126002
MSTRG.27409	snp_1_934301	28.8169	2.51863e-05	0.0218454
MSTRG.28077	snp_1_934301	59.423	1.18653e-08	3.41061e-05
MSTRG.3195	snp_1_934301	87.7522	0	0
MSTRG.3443	snp_1_934301	68.9848	6.76998e-09	2.16286e-05
MSTRG.4058	snp_1_934301	39.7306	1.41738e-06	0.00198859
MSTRG.4098	snp_1_934301	33.5576	2.08375e-05	0.0186512
MSTRG.4390	snp_1_934301	63.9497	1.02228e-08	3.04578e-05
MSTRG.5538	snp_1_934301	27.6192	4.3199e-05	0.0335438
MSTRG.6065	snp_1_934301	63.2754	1.82077e-14	2.54109e-10
MSTRG.7322	snp_1_934301	66.2601	6.13731e-13	5.5638e-09
MSTRG.7495	snp_1_934301	62.0222	5.45593e-10	2.38145e-06
MSTRG.9659	snp_1_934301	32.5536	1.47414e-06	0.00205183
AT1G14260	snp_1_919884	21.6648	1.97494e-05	0.0177974
AT1G21580	snp_1_919884	34.1482	3.81906e-05	0.030488
AT5G21170	snp_1_919884	19.6984	5.27888e-05	0.0394028
AT5G26180	snp_1_919884	25.9336	3.26355e-05	0.0266477
MSTRG.10327	snp_1_919884	48.6508	5.07113e-06	0.00584016
MSTRG.11949	snp_1_919884	33.6864	2.74899e-06	0.00345536
MSTRG.16444	snp_1_919884	21.9686	1.69656e-05	0.015607
MSTRG.20129	snp_1_919884	20.2877	3.93181e-05	0.0311452
MSTRG.20941	snp_1_919884	25.2614	4.45737e-05	0.0344591
MSTRG.21313	snp_1_919884	25.1923	4.60243e-05	0.0353231
MSTRG.23920	snp_1_919884	22.3201	5.59554e-05	0.0413302
MSTRG.24331	snp_1_919884	25.2492	1.36943e-05	0.0131927
MSTRG.26429	snp_1_919884	36.3527	6.30683e-08	0.000141426
MSTRG.26542	snp_1_919884	50.5089	1.09029e-09	4.31505e-06
MSTRG.26647	snp_1_919884	32.6895	4.3373e-06	0.0051459
MSTRG.3793	snp_1_919884	23.6274	2.98781e-05	0.0249337
MSTRG.4739	snp_1_919884	24.6153	6.01109e-05	0.0436996
MSTRG.5172	snp_1_919884	39.0358	5.22373e-05	0.0391867
MSTRG.8778	snp_1_919884	55.5893	5.79804e-05	0.0425297
AT2G38170	snp_1_919273	23.3505	8.5016e-06	0.00889288
AT3G01850	snp_1_919273	23.2633	3.55879e-05	0.0287486
MSTRG.10858	snp_1_919273	27.2272	5.27576e-06	0.0060561
MSTRG.11443	snp_1_919273	93.7022	1.65814e-11	1.0659e-07
MSTRG.16685	snp_1_919273	33.0579	6.63086e-08	0.000147445
MSTRG.16884	snp_1_919273	20.3552	3.80126e-05	0.0304293
MSTRG.1788	snp_1_919273	102.551	2.30371e-12	1.85192e-08
MSTRG.183	snp_1_919273	30.5522	1.0561e-06	0.00156448
MSTRG.19324	snp_1_919273	28.8236	6.56964e-05	0.0468608
MSTRG.2108	snp_1_919273	45.4682	8.56524e-06	0.00893301
MSTRG.22971	snp_1_919273	45.9286	7.13765e-06	0.00773308
MSTRG.24460	snp_1_919273	68.6055	2.85598e-11	1.71802e-07
MSTRG.281	snp_1_919273	35.4188	1.24112e-06	0.00178135
MSTRG.4360	snp_1_919273	38.1679	1.04159e-06	0.00154516
AT1G22830	snp_1_902045	16.1972	5.70792e-05	0.041932
AT2G40830	snp_1_902045	23.7285	2.84624e-05	0.0240935
AT4G15230	snp_1_902045	24.8878	1.62977e-05	0.0152304
AT4G24150	snp_1_902045	23.878	6.53081e-06	0.00720064
AT5G07100	snp_1_902045	41.8062	1.82979e-08	4.82786e-05
AT5G52040	snp_1_902045	36.9223	1.82342e-06	0.00246394
MSTRG.10735	snp_1_902045	43.3273	9.52452e-06	0.00970447
MSTRG.10741	snp_1_902045	25.7951	3.48023e-05	0.0281784
MSTRG.13059	snp_1_902045	29.6929	5.65186e-06	0.00642523
MSTRG.14631	snp_1_902045	23.2087	3.65332e-05	0.0294437
MSTRG.17087	snp_1_902045	26.6121	6.78708e-05	0.0480563
MSTRG.17436	snp_1_902045	36.0114	1.74759e-05	0.0159932
MSTRG.19482	snp_1_902045	28.1753	3.33695e-06	0.00412037
MSTRG.20366	snp_1_902045	23.3835	3.35914e-05	0.0273485
MSTRG.23006	snp_1_902045	23.4295	3.28583e-05	0.0268091
MSTRG.24485	snp_1_902045	92.1186	1.28678e-09	5.01781e-06
MSTRG.27066	snp_1_902045	23.8942	2.62834e-05	0.0225367
MSTRG.28090	snp_1_902045	37.038	2.59105e-05	0.0223434
MSTRG.644	snp_1_902045	34.7349	1.38592e-07	0.000273235
MSTRG.9392	snp_1_902045	57.9066	2.63494e-05	0.0225751
AT1G13350	snp_1_901689	32.7072	7.90154e-08	0.000170691
AT1G79640	snp_1_901689	37.3108	5.18887e-07	0.000837697
AT2G13800	snp_1_901689	36.126	7.04267e-08	0.0001553
AT3G46220	snp_1_901689	22.9478	4.14069e-05	0.0324365
MSTRG.10085	snp_1_901689	48.952	9.65049e-07	0.00144168
MSTRG.11082	snp_1_901689	34.4127	5.59891e-06	0.00637187
MSTRG.15534	snp_1_901689	31.4534	6.82261e-07	0.00106263
MSTRG.15895	snp_1_901689	33.0485	3.68087e-06	0.00444162
MSTRG.20669	snp_1_901689	32.2305	4.67947e-07	0.000768322
MSTRG.2105	snp_1_901689	39.7292	1.69342e-07	0.000323633
MSTRG.21375	snp_1_901689	33.9269	6.94953e-06	0.00758813
MSTRG.21957	snp_1_901689	33.7961	7.36551e-06	0.00793939
MSTRG.22493	snp_1_901689	34.5784	1.82616e-06	0.00246431
MSTRG.26164	snp_1_901689	46.6005	1.11608e-06	0.00163651
MSTRG.2725	snp_1_901689	21.6176	2.02208e-05	0.0181605
MSTRG.27330	snp_1_901689	36.8756	5.94679e-05	0.0434162
MSTRG.6259	snp_1_901689	33.5716	8.13776e-06	0.0086401
MSTRG.680	snp_1_901689	37.6316	3.56008e-06	0.00433532
MSTRG.6814	snp_1_901689	33.9595	7.59573e-07	0.00116463
MSTRG.7349	snp_1_901689	34.148	3.81923e-05	0.030488
AT1G11840	snp_1_881924	35.4115	3.82347e-07	0.000649908
AT1G27770	snp_1_881924	40.6814	7.63983e-09	2.36939e-05
AT1G79940	snp_1_881924	35.0833	1.16989e-07	0.00023513
MSTRG.10790	snp_1_881924	28.0666	1.20913e-05	0.0117984
MSTRG.12561	snp_1_881924	58.7123	8.91679e-08	0.000187282
MSTRG.13103	snp_1_881924	30.0039	1.37747e-06	0.00193771
MSTRG.13793	snp_1_881924	63.6797	2.10498e-12	1.73077e-08
MSTRG.13833	snp_1_881924	21.9774	6.59427e-05	0.0469418
MSTRG.14681	snp_1_881924	22.3088	5.62586e-05	0.0415252
MSTRG.15352	snp_1_881924	31.185	8.6114e-06	0.00897233
MSTRG.17343	snp_1_881924	34.5391	3.24335e-05	0.0265441
MSTRG.17900	snp_1_881924	33.0295	2.61434e-05	0.0224348
MSTRG.17921	snp_1_881924	64.3609	8.61124e-09	2.6151e-05
MSTRG.183	snp_1_881924	22.657	4.76063e-05	0.0362487
MSTRG.19324	snp_1_881924	86.1906	2.22045e-16	6.03886e-12
MSTRG.19391	snp_1_881924	36.8864	1.85302e-06	0.00249105
MSTRG.19672	snp_1_881924	94.6541	0	0
MSTRG.19891	snp_1_881924	63.4897	2.30471e-12	1.85192e-08
MSTRG.20662	snp_1_881924	62.1314	2.05946e-13	2.09497e-09
MSTRG.22940	snp_1_881924	63.2388	2.59781e-12	2.01125e-08
MSTRG.2324	snp_1_881924	26.8788	6.24201e-06	0.00696183
MSTRG.23780	snp_1_881924	25.1013	4.80038e-05	0.036465
MSTRG.24055	snp_1_881924	30.4935	3.16642e-05	0.0260931
MSTRG.2418	snp_1_881924	28.3637	6.9327e-07	0.00107504
MSTRG.24351	snp_1_881924	64.7016	2.97429e-13	2.89425e-09
MSTRG.24460	snp_1_881924	69.4139	1.98369e-11	1.2524e-07
MSTRG.25310	snp_1_881924	28.8497	8.38659e-06	0.00880732
MSTRG.27690	snp_1_881924	66.0021	2.60574e-10	1.24497e-06
MSTRG.28024	snp_1_881924	60.7141	4.13669e-13	3.81535e-09
MSTRG.281	snp_1_881924	31.8045	6.49514e-06	0.00716877
MSTRG.3261	snp_1_881924	91.5463	0	0
MSTRG.3333	snp_1_881924	159.367	0	0
MSTRG.4360	snp_1_881924	29.1045	5.81273e-05	0.042608
MSTRG.4851	snp_1_881924	29.201	7.11578e-06	0.00772516
MSTRG.6115	snp_1_881924	32.8711	3.99189e-06	0.0047839
MSTRG.9218	snp_1_881924	48.4893	1.09064e-05	0.0108723
AT1G13350	snp_1_876343	55.2094	1.02662e-12	8.92546e-09
AT1G67700	snp_1_876343	29.1142	7.41072e-06	0.00796432
AT2G46970	snp_1_876343	21.9109	1.74627e-05	0.0159932
AT3G46220	snp_1_876343	38.0895	2.70584e-08	6.72131e-05
AT4G11880	snp_1_876343	23.1153	3.8209e-05	0.030488
MSTRG.10085	snp_1_876343	50.1304	5.93037e-07	0.000945887
MSTRG.10568	snp_1_876343	23.6247	2.99175e-05	0.024947
MSTRG.12798	snp_1_876343	119.309	0	0
MSTRG.15534	snp_1_876343	51.0727	4.72076e-11	2.67762e-07
MSTRG.16018	snp_1_876343	29.1739	5.63962e-05	0.0415647
MSTRG.19921	snp_1_876343	64.5688	8.73763e-08	0.000184616
MSTRG.21095	snp_1_876343	25.4494	2.9767e-06	0.00371446
MSTRG.21375	snp_1_876343	55.5465	3.59502e-10	1.6507e-06
MSTRG.27330	snp_1_876343	53.4658	6.10039e-08	0.000138258
MSTRG.27488	snp_1_876343	57.852	1.26797e-07	0.000252325
MSTRG.4213	snp_1_876343	23.1818	9.24973e-06	0.00950668
MSTRG.6259	snp_1_876343	53.9885	7.41669e-10	3.04909e-06
MSTRG.680	snp_1_876343	61.2517	8.48605e-11	4.61583e-07
MSTRG.6814	snp_1_876343	55.2095	2.93665e-11	1.74989e-07
MSTRG.702	snp_1_876343	60.6074	1.74896e-08	4.64928e-05
MSTRG.7349	snp_1_876343	54.6361	5.19547e-09	1.74942e-05
MSTRG.8917	snp_1_876343	59.1832	1.31439e-08	3.73181e-05
AT1G30970	snp_1_838346	32.0371	1.10467e-07	0.000223605
AT1G49360	snp_1_838346	25.806	3.46259e-05	0.0280896
AT1G63020	snp_1_838346	28.1363	1.17042e-05	0.0114735
AT5G66530	snp_1_838346	45.6038	6.88543e-10	2.86398e-06
MSTRG.1041	snp_1_838346	79.839	1.77894e-10	9.15954e-07
MSTRG.10440	snp_1_838346	50.2281	1.24454e-09	4.87102e-06
MSTRG.10735	snp_1_838346	51.9642	2.76742e-07	0.00049751
MSTRG.11568	snp_1_838346	38.1079	2.89041e-06	0.00361956
MSTRG.12605	snp_1_838346	40.496	1.38543e-05	0.0133105
MSTRG.14272	snp_1_838346	46.0036	3.22859e-06	0.00400522
MSTRG.15797	snp_1_838346	40.1674	2.33104e-10	1.13938e-06
MSTRG.15846	snp_1_838346	33.1229	3.55776e-06	0.00433532
MSTRG.16141	snp_1_838346	35.2499	4.12734e-07	0.000689407
MSTRG.16431	snp_1_838346	34.0003	4.0621e-05	0.0319388
MSTRG.17278	snp_1_838346	35.6388	3.43345e-07	0.000591192
MSTRG.17280	snp_1_838346	62.3506	9.96681e-06	0.0100585
MSTRG.17768	snp_1_838346	60.27	2.54563e-12	1.98534e-08
MSTRG.17934	snp_1_838346	37.0751	1.11485e-05	0.0110096
MSTRG.18356	snp_1_838346	29.1119	7.41867e-06	0.00796432
MSTRG.18428	snp_1_838346	48.0715	3.64262e-11	2.14645e-07
MSTRG.19227	snp_1_838346	36.8077	1.24848e-05	0.0121439
MSTRG.19747	snp_1_838346	81.2043	7.77156e-15	1.23031e-10
MSTRG.19769	snp_1_838346	19.9092	4.75083e-05	0.0362001
MSTRG.19974	snp_1_838346	89.986	1.66533e-15	2.99384e-11
MSTRG.20917	snp_1_838346	39.5472	2.03552e-05	0.0182657
MSTRG.20943	snp_1_838346	30.1874	2.78538e-07	0.000499892
MSTRG.20988	snp_1_838346	32.3502	1.39789e-05	0.013406
MSTRG.21210	snp_1_838346	35.9621	7.62797e-08	0.000165794
MSTRG.21252	snp_1_838346	35.8482	3.10937e-07	0.000543329
MSTRG.21530	snp_1_838346	40.5355	9.93973e-07	0.00147865
MSTRG.21585	snp_1_838346	63.3906	1.72085e-14	2.44936e-10
MSTRG.22267	snp_1_838346	24.0483	2.44065e-05	0.021359
MSTRG.22382	snp_1_838346	40.5057	1.60063e-09	5.98011e-06
MSTRG.2264	snp_1_838346	33.7818	7.41254e-06	0.00796432
MSTRG.23501	snp_1_838346	37.0707	4.54824e-06	0.00534238
MSTRG.23597	snp_1_838346	89.9492	0	0
MSTRG.2371	snp_1_838346	35.7189	1.08104e-06	0.00159253
MSTRG.23948	snp_1_838346	46.1963	2.70571e-08	6.72131e-05
MSTRG.24194	snp_1_838346	37.5018	9.30318e-06	0.00955236
MSTRG.2437	snp_1_838346	36.4246	6.08985e-08	0.000138258
MSTRG.24485	snp_1_838346	104.83	9.5226e-12	6.47457e-08
MSTRG.25130	snp_1_838346	136.169	0	0
MSTRG.25140	snp_1_838346	129.242	3.76088e-12	2.84932e-08
MSTRG.25617	snp_1_838346	37.8474	4.04913e-07	0.00067848
MSTRG.26065	snp_1_838346	38.5044	8.81748e-08	0.000185564
MSTRG.26349	snp_1_838346	27.6228	4.31284e-05	0.0335373
MSTRG.26893	snp_1_838346	45.9674	3.27648e-06	0.00405988
MSTRG.27743	snp_1_838346	26.3167	8.18652e-06	0.00866585
MSTRG.3064	snp_1_838346	49.4031	5.32095e-08	0.000124039
MSTRG.3648	snp_1_838346	27.0944	5.46773e-05	0.0405101
MSTRG.4294	snp_1_838346	35.4007	3.84322e-07	0.000651925
MSTRG.6164	snp_1_838346	30.8486	2.00128e-07	0.000373057
MSTRG.7341	snp_1_838346	24.8381	1.66922e-05	0.0154311
MSTRG.7665	snp_1_838346	266.733	0	0
MSTRG.8673	snp_1_838346	45.3679	1.2213e-08	3.50108e-05
MSTRG.9119	snp_1_838346	47.3506	1.68291e-05	0.0155111
MSTRG.9891	snp_1_838346	33.6449	7.87717e-06	0.00838861
AT3G08510	snp_1_837964	23.7766	2.78121e-05	0.0236943
AT3G13040	snp_1_800770	25.8336	2.45645e-06	0.00315433
MSTRG.10467	snp_1_800770	24.4369	4.93838e-06	0.00571209
MSTRG.10792	snp_1_800770	25.7175	1.09289e-05	0.0108743
MSTRG.1225	snp_1_800770	30.4553	2.43624e-07	0.000447067
MSTRG.16177	snp_1_800770	32.0823	3.92133e-05	0.0311452
MSTRG.17298	snp_1_800770	33.2642	2.36384e-05	0.0207726
MSTRG.19715	snp_1_800770	34.108	1.64415e-05	0.0152705
MSTRG.2146	snp_1_800770	36.2629	2.4505e-06	0.00315051
MSTRG.2255	snp_1_800770	33.2171	9.52376e-06	0.00970447
MSTRG.24060	snp_1_800770	31.8674	6.31152e-06	0.00703196
MSTRG.249	snp_1_800770	23.933	2.57979e-05	0.0222826
MSTRG.2504	snp_1_800770	34.4802	5.43306e-06	0.00620309
MSTRG.27757	snp_1_800770	32.8168	1.30222e-06	0.00185648
MSTRG.27929	snp_1_800770	31.8864	1.19114e-07	0.000238829
MSTRG.28093	snp_1_800770	42.2704	1.45414e-05	0.0138577
MSTRG.2970	snp_1_800770	31.4424	6.85936e-07	0.00106523
MSTRG.3383	snp_1_800770	31.7482	6.66366e-06	0.00730913
MSTRG.4575	snp_1_800770	32.117	4.9446e-07	0.000805619
MSTRG.5998	snp_1_800770	32.4018	4.94615e-06	0.00571484
MSTRG.6206	snp_1_800770	31.97	1.14235e-07	0.000230353
MSTRG.6863	snp_1_800770	36.1986	1.61491e-05	0.0151048
MSTRG.874	snp_1_800770	47.862	6.57731e-07	0.001032
AT1G30510	snp_1_800226	19.1773	6.85012e-05	0.0483092
AT2G01460	snp_1_800226	20.2372	4.03224e-05	0.0317982
AT3G24495	snp_1_800226	18.0798	2.11841e-05	0.0189136
AT4G24150	snp_1_800226	36.5833	1.13771e-08	3.29709e-05
AT5G26940	snp_1_800226	23.4965	3.1818e-05	0.0261615
AT5G52040	snp_1_800226	35.539	3.38771e-06	0.00416849
MSTRG.10140	snp_1_800226	33.1544	3.50683e-06	0.00429018
MSTRG.10187	snp_1_800226	27.1419	1.8608e-05	0.0168835
MSTRG.10735	snp_1_800226	40.7138	2.69921e-05	0.0230512
MSTRG.11958	snp_1_800226	22.6676	4.73657e-05	0.0361433
MSTRG.15550	snp_1_800226	19.321	6.37522e-05	0.0457819
MSTRG.15656	snp_1_800226	36.8518	1.93249e-07	0.000360868
MSTRG.15831	snp_1_800226	36.0671	2.67511e-06	0.00338189
MSTRG.16587	snp_1_800226	38.1874	1.61325e-05	0.0151048
MSTRG.17087	snp_1_800226	36.44	7.75509e-07	0.00118524
MSTRG.17436	snp_1_800226	54.1922	6.3357e-09	2.04258e-05
MSTRG.19482	snp_1_800226	43.7956	1.66783e-09	6.20705e-06
MSTRG.20366	snp_1_800226	35.7516	8.45084e-08	0.00017963
MSTRG.20459	snp_1_800226	50.3465	2.01859e-05	0.0181445
MSTRG.20853	snp_1_800226	44.3029	6.43161e-06	0.00710604
MSTRG.21277	snp_1_800226	43.8351	7.76596e-06	0.00828683
MSTRG.2265	snp_1_800226	35.4145	3.58147e-06	0.00435636
MSTRG.24351	snp_1_800226	34.223	6.70708e-07	0.00104972
MSTRG.24407	snp_1_800226	37.3632	4.89625e-05	0.0370685
MSTRG.25409	snp_1_800226	38.4415	2.49725e-06	0.00319898
MSTRG.25965	snp_1_800226	34.6863	6.76698e-05	0.047946
MSTRG.28055	snp_1_800226	36.2865	8.32359e-07	0.00126847
MSTRG.28080	snp_1_800226	40.2878	6.73836e-06	0.00737581
MSTRG.28090	snp_1_800226	55.1816	1.12464e-08	3.26815e-05
MSTRG.644	snp_1_800226	55.7901	4.65727e-12	3.45442e-08
MSTRG.6446	snp_1_800226	41.666	6.02957e-07	0.000958827
MSTRG.6762	snp_1_800226	37.7761	1.24628e-07	0.000248474
MSTRG.8829	snp_1_800226	29.8318	1.4972e-06	0.00207857
MSTRG.8897	snp_1_800226	28.4734	9.99952e-06	0.0100723
MSTRG.9392	snp_1_800226	84.9715	1.17235e-09	4.60545e-06
AT2G29890	snp_1_800224	36.4503	2.33773e-07	0.000430478
AT3G60330	snp_1_800224	26.1725	8.77604e-06	0.00909919
MSTRG.11133	snp_1_800224	35.7578	1.06189e-06	0.00157087
MSTRG.12319	snp_1_800224	35.5829	2.09318e-05	0.0187198
MSTRG.13457	snp_1_800224	34.6149	3.14203e-05	0.0259552
MSTRG.13726	snp_1_800224	35.3043	2.15661e-08	5.56711e-05
MSTRG.1382	snp_1_800224	36.092	2.6454e-06	0.00335633
MSTRG.15407	snp_1_800224	167.605	4.42979e-14	5.37939e-10
MSTRG.19826	snp_1_800224	52.0685	5.65988e-09	1.85286e-05
MSTRG.22149	snp_1_800224	35.9985	2.89579e-07	0.000514484
MSTRG.22281	snp_1_800224	35.0944	1.4408e-06	0.00201081
MSTRG.22685	snp_1_800224	41.3701	4.28271e-06	0.00509253
MSTRG.23427	snp_1_800224	36.6212	1.11639e-08	3.25309e-05
MSTRG.23501	snp_1_800224	34.1008	1.64925e-05	0.0152911
MSTRG.23633	snp_1_800224	52.1521	2.77964e-11	1.68473e-07
MSTRG.24004	snp_1_800224	35.2877	3.79019e-06	0.00455282
MSTRG.25517	snp_1_800224	35.5532	3.36624e-06	0.00414688
MSTRG.25869	snp_1_800224	26.9014	1.44026e-06	0.00201081
MSTRG.26058	snp_1_800224	35.8169	1.66898e-08	4.49297e-05
MSTRG.26839	snp_1_800224	45.054	3.99782e-05	0.0315738
MSTRG.9657	snp_1_800224	39.7361	1.88566e-05	0.0170654
AT2G38880	snp_1_800217	81.344	2.73559e-13	2.71173e-09
AT3G11470	snp_1_800217	37.02	1.1412e-05	0.0112181
MSTRG.10033	snp_1_800217	48.8715	9.42215e-06	0.00962791
MSTRG.10473	snp_1_800217	30.3784	4.09858e-06	0.00489553
MSTRG.10597	snp_1_800217	89.815	7.00531e-08	0.000154798
MSTRG.1064	snp_1_800217	29.1806	2.1371e-05	0.0190004
MSTRG.12250	snp_1_800217	73.7801	2.32191e-11	1.42357e-07
MSTRG.12897	snp_1_800217	81.7556	4.21666e-10	1.87919e-06
MSTRG.12942	snp_1_800217	40.8325	2.2404e-06	0.00294099
MSTRG.13826	snp_1_800217	78.0452	0	0
MSTRG.1451	snp_1_800217	77.9366	4.44089e-16	9.81315e-12
MSTRG.15533	snp_1_800217	71.529	4.91829e-14	5.86143e-10
MSTRG.15744	snp_1_800217	33.6157	4.76842e-05	0.036282
MSTRG.1576	snp_1_800217	36.0369	7.35494e-08	0.000160517
MSTRG.16070	snp_1_800217	49.3536	1.42476e-07	0.000277342
MSTRG.18314	snp_1_800217	85.4057	1.11022e-15	2.06593e-11
MSTRG.19285	snp_1_800217	28.8167	2.51888e-05	0.0218454
MSTRG.20957	snp_1_800217	75.4263	3.13083e-14	4.01512e-10
MSTRG.22299	snp_1_800217	71.5373	6.22747e-11	3.48052e-07
MSTRG.24294	snp_1_800217	79.2169	0	0
MSTRG.24466	snp_1_800217	37.487	2.15393e-05	0.0191021
MSTRG.27164	snp_1_800217	78.9008	2.40652e-12	1.91919e-08
MSTRG.27415	snp_1_800217	80.1944	4.4631e-14	5.37939e-10
MSTRG.3036	snp_1_800217	80.6972	9.88098e-15	1.51891e-10
MSTRG.4351	snp_1_800217	35.5109	3.43057e-06	0.00421081
MSTRG.5463	snp_1_800217	74.6941	5.45664e-12	3.92714e-08
MSTRG.5726	snp_1_800217	34.8417	1.1977e-05	0.0117084
MSTRG.7188	snp_1_800217	39.9997	1.49355e-07	0.000288442
MSTRG.8155	snp_1_800217	92.1606	9.08207e-09	2.73667e-05
MSTRG.10062	snp_1_795888	29.9929	1.47962e-05	0.01405
MSTRG.14513	snp_1_795888	21.9326	6.73731e-05	0.0477677
MSTRG.23381	snp_1_795888	22.4573	5.23929e-05	0.0392506
MSTRG.27487	snp_1_795888	20.2576	3.99133e-05	0.0315461
MSTRG.28093	snp_1_795888	40.8435	2.56411e-05	0.0221652
MSTRG.3195	snp_1_795888	29.5369	1.72699e-06	0.00235143
MSTRG.6065	snp_1_795888	21.269	2.40705e-05	0.0211173
MSTRG.9498	snp_1_795888	20.0294	4.47366e-05	0.0345599
AT2G24520	snp_1_794491	29.0671	2.16788e-06	0.00285286
AT3G05480	snp_1_794491	31.5278	1.42506e-07	0.000277342
AT3G19970	snp_1_794491	48.622	7.00141e-10	2.90085e-06
AT5G18410	snp_1_794491	20.8499	2.96831e-05	0.0248295
MSTRG.10085	snp_1_794491	57.9554	2.21765e-08	5.68162e-05
MSTRG.10123	snp_1_794491	30.8811	2.74326e-08	6.79518e-05
MSTRG.10308	snp_1_794491	29.9253	3.17551e-07	0.000550353
MSTRG.1144	snp_1_794491	26.828	2.15357e-05	0.0191021
MSTRG.12005	snp_1_794491	28.8866	8.24318e-06	0.0087081
MSTRG.12250	snp_1_794491	46.7711	2.36135e-06	0.00306562
MSTRG.12585	snp_1_794491	44.1932	5.23071e-07	0.000843169
MSTRG.13923	snp_1_794491	21.785	1.85974e-05	0.0168835
MSTRG.16369	snp_1_794491	52.3228	4.34752e-12	3.24738e-08
MSTRG.16967	snp_1_794491	45.0981	1.61093e-10	8.33494e-07
MSTRG.17441	snp_1_794491	47.8242	2.32109e-10	1.13938e-06
MSTRG.17786	snp_1_794491	46.9237	1.5856e-07	0.000304122
MSTRG.20110	snp_1_794491	46.3829	4.70184e-10	2.06933e-06
MSTRG.21095	snp_1_794491	22.1603	1.54151e-05	0.0145466
MSTRG.21221	snp_1_794491	42.84	2.66118e-09	9.5038e-06
MSTRG.21375	snp_1_794491	48.5946	8.98691e-09	2.71571e-05
MSTRG.21434	snp_1_794491	45.4309	1.18577e-08	3.41061e-05
MSTRG.22001	snp_1_794491	44.2827	2.02947e-08	5.28894e-05
MSTRG.22058	snp_1_794491	46.9174	9.97713e-06	0.0100593
MSTRG.22335	snp_1_794491	51.0922	6.7085e-08	0.000148549
MSTRG.22449	snp_1_794491	29.248	6.96094e-06	0.00758813
MSTRG.23365	snp_1_794491	22.0627	6.33013e-05	0.0455507
MSTRG.24215	snp_1_794491	31.431	1.49569e-07	0.000288442
MSTRG.2464	snp_1_794491	48.8564	1.76593e-07	0.000332998
MSTRG.26070	snp_1_794491	60.4339	3.67406e-11	2.15302e-07
MSTRG.27016	snp_1_794491	45.0887	1.31446e-07	0.000260113
MSTRG.27134	snp_1_794491	51.6628	3.13788e-07	0.000545842
MSTRG.27767	snp_1_794491	57.398	7.02383e-07	0.00108442
MSTRG.3312	snp_1_794491	43.3656	9.37929e-06	0.00959336
MSTRG.5824	snp_1_794491	27.7908	9.23231e-07	0.00138703
MSTRG.5856	snp_1_794491	47.3746	4.71722e-08	0.000112184
MSTRG.6663	snp_1_794491	22.0091	6.49487e-05	0.0463899
MSTRG.680	snp_1_794491	44.2464	1.91472e-07	0.00035818
MSTRG.7349	snp_1_794491	47.3994	1.28668e-07	0.000255091
MSTRG.7712	snp_1_794491	59.549	3.60822e-12	2.75333e-08
MSTRG.9227	snp_1_794491	44.5807	4.85963e-09	1.64679e-05
AT1G15060	snp_1_724583	35.7241	1.74825e-08	4.64928e-05
AT1G26680	snp_1_724583	39.4706	1.37964e-08	3.859e-05
AT1G63260	snp_1_724583	32.0506	5.80568e-06	0.00655794
AT1G64230	snp_1_724583	38.428	9.14345e-08	0.000190534
AT3G47660	snp_1_724583	37.6161	4.50602e-07	0.000742142
AT4G03610	snp_1_724583	22.8564	4.32632e-05	0.0335438
AT4G19670	snp_1_724583	34.7893	4.734e-06	0.00551175
AT4G21660	snp_1_724583	20.8229	3.00859e-05	0.0249696
AT5G15510	snp_1_724583	35.5472	9.33462e-08	0.000193193
AT5G64470	snp_1_724583	22.9922	4.05347e-05	0.0318945
MSTRG.10167	snp_1_724583	33.1611	2.47083e-05	0.0214638
MSTRG.11371	snp_1_724583	35.0553	2.61249e-05	0.0224348
MSTRG.1226	snp_1_724583	35.0398	4.23374e-06	0.00503995
MSTRG.13552	snp_1_724583	36.7076	5.30572e-08	0.000123956
MSTRG.13591	snp_1_724583	38.0479	2.76121e-08	6.79518e-05
MSTRG.14886	snp_1_724583	47.5646	3.07996e-07	0.00053997
MSTRG.16533	snp_1_724583	35.3037	2.15721e-08	5.56711e-05
MSTRG.16993	snp_1_724583	29.6432	1.73354e-05	0.0158921
MSTRG.17022	snp_1_724583	37.5766	3.64666e-06	0.00441178
MSTRG.1708	snp_1_724583	48.7293	4.91725e-06	0.00569386
MSTRG.17164	snp_1_724583	40.0835	1.63806e-05	0.015238
MSTRG.19343	snp_1_724583	49.8715	1.47228e-09	5.59714e-06
MSTRG.20075	snp_1_724583	34.8079	1.6435e-06	0.0022493
MSTRG.20343	snp_1_724583	35.4881	3.68737e-07	0.00062879
MSTRG.20345	snp_1_724583	34.2217	6.09564e-06	0.00683538
MSTRG.20565	snp_1_724583	39.3255	1.48085e-08	4.05325e-05
MSTRG.22001	snp_1_724583	34.099	2.27536e-06	0.00296852
MSTRG.22339	snp_1_724583	50.5113	9.93105e-06	0.0100415
MSTRG.22488	snp_1_724583	40.0384	1.46701e-07	0.000283943
MSTRG.22605	snp_1_724583	35.6667	8.37815e-06	0.00880717
MSTRG.23717	snp_1_724583	62.3151	1.31821e-09	5.08429e-06
MSTRG.23908	snp_1_724583	37.7126	1.27845e-06	0.00182504
MSTRG.24109	snp_1_724583	42.0086	1.61419e-05	0.0151048
MSTRG.24192	snp_1_724583	38.0064	1.12015e-06	0.00163651
MSTRG.24395	snp_1_724583	36.4439	6.03279e-08	0.000137313
MSTRG.2464	snp_1_724583	39.1033	1.10367e-05	0.0109099
MSTRG.24837	snp_1_724583	119.006	6.95962e-05	0.0487215
MSTRG.26346	snp_1_724583	26.9016	6.17378e-06	0.00690025
MSTRG.26365	snp_1_724583	19.4599	5.94755e-05	0.0434162
MSTRG.27397	snp_1_724583	37.5309	1.40017e-07	0.000274007
MSTRG.27656	snp_1_724583	35.2877	3.79014e-06	0.00455282
MSTRG.5275	snp_1_724583	40.4795	8.43128e-09	2.56977e-05
MSTRG.547	snp_1_724583	31.552	6.50399e-07	0.00102505
MSTRG.6131	snp_1_724583	24.0377	2.45311e-05	0.0213975
MSTRG.6446	snp_1_724583	36.0806	6.99989e-06	0.00760713
MSTRG.8737	snp_1_724583	37.0231	1.74269e-06	0.00236333
MSTRG.8932	snp_1_724583	36.0162	2.87154e-07	0.000511032
AT1G63330	snp_1_724556	29.5402	3.84976e-07	0.000651925
AT2G35550	snp_1_724556	27.3396	4.99694e-06	0.00576724
AT4G02550	snp_1_724556	35.2613	4.10513e-07	0.000686779
AT4G11970	snp_1_724556	32.8596	1.11584e-05	0.0110096
AT4G14950	snp_1_724556	19.7012	5.27147e-05	0.0394028
AT5G05330	snp_1_724556	34.5417	3.15767e-08	7.68175e-05
AT5G24040	snp_1_724556	53.4568	2.46603e-12	1.95197e-08
MSTRG.11027	snp_1_724556	26.2884	8.29931e-06	0.00875031
MSTRG.11338	snp_1_724556	59.2715	1.85183e-09	6.82006e-06
MSTRG.12074	snp_1_724556	22.4485	1.33463e-05	0.012916
MSTRG.13823	snp_1_724556	32.515	1.50119e-06	0.00208139
MSTRG.16929	snp_1_724556	54.2691	6.1215e-09	1.99168e-05
MSTRG.17465	snp_1_724556	59.1951	2.93753e-05	0.0246694
MSTRG.18171	snp_1_724556	54.097	2.25025e-09	8.20194e-06
MSTRG.19178	snp_1_724556	53.2121	1.65206e-11	1.0659e-07
MSTRG.21649	snp_1_724556	57.8038	2.83702e-07	0.000507443
MSTRG.23368	snp_1_724556	33.8039	1.87427e-05	0.0169767
MSTRG.23699	snp_1_724556	57.0855	1.28452e-08	3.66249e-05
MSTRG.24465	snp_1_724556	61.1469	2.54494e-06	0.00325221
MSTRG.26214	snp_1_724556	51.2941	6.14509e-08	0.000138974
MSTRG.26549	snp_1_724556	57.6874	3.73142e-09	1.29764e-05
MSTRG.27648	snp_1_724556	43.1365	3.13919e-07	0.000545842
MSTRG.3658	snp_1_724556	61.0594	7.34068e-12	5.08891e-08
MSTRG.399	snp_1_724556	26.1382	2.96779e-05	0.0248295
MSTRG.5347	snp_1_724556	49.5812	7.44309e-07	0.00114415
MSTRG.5741	snp_1_724556	25.6371	1.13605e-05	0.0111883
MSTRG.6802	snp_1_724556	53.5186	6.63724e-11	3.68581e-07
MSTRG.693	snp_1_724556	49.8737	1.13779e-07	0.000229871
MSTRG.7856	snp_1_724556	53.6418	8.71168e-10	3.51338e-06
MSTRG.8376	snp_1_724556	55.1649	1.20729e-10	6.33928e-07
MSTRG.8847	snp_1_724556	25.8269	2.46472e-06	0.00316112
MSTRG.927	snp_1_724556	26.8246	6.40737e-06	0.00710145
AT1G15060	snp_1_723191	35.7241	1.74825e-08	4.64928e-05
AT1G26680	snp_1_723191	39.4706	1.37964e-08	3.859e-05
AT1G63260	snp_1_723191	32.0506	5.80568e-06	0.00655794
AT1G64230	snp_1_723191	38.428	9.14345e-08	0.000190534
AT3G47660	snp_1_723191	37.6161	4.50602e-07	0.000742142
AT4G03610	snp_1_723191	22.8564	4.32632e-05	0.0335438
AT4G19670	snp_1_723191	34.7893	4.734e-06	0.00551175
AT4G21660	snp_1_723191	20.8229	3.00859e-05	0.0249696
AT5G15510	snp_1_723191	35.5472	9.33462e-08	0.000193193
AT5G64470	snp_1_723191	22.9922	4.05347e-05	0.0318945
MSTRG.10167	snp_1_723191	33.1611	2.47083e-05	0.0214638
MSTRG.11371	snp_1_723191	35.0553	2.61249e-05	0.0224348
MSTRG.1226	snp_1_723191	35.0398	4.23374e-06	0.00503995
MSTRG.13552	snp_1_723191	36.7076	5.30572e-08	0.000123956
MSTRG.13591	snp_1_723191	38.0479	2.76121e-08	6.79518e-05
MSTRG.14886	snp_1_723191	47.5646	3.07996e-07	0.00053997
MSTRG.16533	snp_1_723191	35.3037	2.15721e-08	5.56711e-05
MSTRG.16993	snp_1_723191	29.6432	1.73354e-05	0.0158921
MSTRG.17022	snp_1_723191	37.5766	3.64666e-06	0.00441178
MSTRG.1708	snp_1_723191	48.7293	4.91725e-06	0.00569386
MSTRG.17164	snp_1_723191	40.0835	1.63806e-05	0.015238
MSTRG.19343	snp_1_723191	49.8715	1.47228e-09	5.59714e-06
MSTRG.20075	snp_1_723191	34.8079	1.6435e-06	0.0022493
MSTRG.20343	snp_1_723191	35.4881	3.68737e-07	0.00062879
MSTRG.20345	snp_1_723191	34.2217	6.09564e-06	0.00683538
MSTRG.20565	snp_1_723191	39.3255	1.48085e-08	4.05325e-05
MSTRG.22001	snp_1_723191	34.099	2.27536e-06	0.00296852
MSTRG.22339	snp_1_723191	50.5113	9.93105e-06	0.0100415
MSTRG.22488	snp_1_723191	40.0384	1.46701e-07	0.000283943
MSTRG.22605	snp_1_723191	35.6667	8.37815e-06	0.00880717
MSTRG.23717	snp_1_723191	62.3151	1.31821e-09	5.08429e-06
MSTRG.23908	snp_1_723191	37.7126	1.27845e-06	0.00182504
MSTRG.24109	snp_1_723191	42.0086	1.61419e-05	0.0151048
MSTRG.24192	snp_1_723191	38.0064	1.12015e-06	0.00163651
MSTRG.24395	snp_1_723191	36.4439	6.03279e-08	0.000137313
MSTRG.2464	snp_1_723191	39.1033	1.10367e-05	0.0109099
MSTRG.24837	snp_1_723191	119.006	6.95962e-05	0.0487215
MSTRG.26346	snp_1_723191	26.9016	6.17378e-06	0.00690025
MSTRG.26365	snp_1_723191	19.4599	5.94755e-05	0.0434162
MSTRG.27397	snp_1_723191	37.5309	1.40017e-07	0.000274007
MSTRG.27656	snp_1_723191	35.2877	3.79014e-06	0.00455282
MSTRG.5275	snp_1_723191	40.4795	8.43128e-09	2.56977e-05
MSTRG.547	snp_1_723191	31.552	6.50399e-07	0.00102505
MSTRG.6131	snp_1_723191	24.0377	2.45311e-05	0.0213975
MSTRG.6446	snp_1_723191	36.0806	6.99989e-06	0.00760713
MSTRG.8737	snp_1_723191	37.0231	1.74269e-06	0.00236333
MSTRG.8932	snp_1_723191	36.0162	2.87154e-07	0.000511032
AT3G27730	snp_1_718706	88.9465	0	0
MSTRG.12111	snp_1_718706	22.8575	1.08781e-05	0.0108543
MSTRG.122	snp_1_718706	26.7347	6.4245e-05	0.0461046
MSTRG.14074	snp_1_718706	31.9931	1.63677e-05	0.015238
MSTRG.15450	snp_1_718706	31.297	2.66265e-06	0.00337418
MSTRG.16184	snp_1_718706	42.3483	4.45546e-07	0.000738401
MSTRG.16904	snp_1_718706	31.8672	2.03645e-06	0.00270337
MSTRG.20300	snp_1_718706	20.9853	2.77395e-05	0.0236514
MSTRG.21638	snp_1_718706	24.4983	6.34541e-05	0.0456296
MSTRG.23427	snp_1_718706	23.0162	1.00483e-05	0.0101023
MSTRG.26258	snp_1_718706	22.0772	6.28615e-05	0.0453264
MSTRG.27488	snp_1_718706	58.5323	9.59935e-08	0.000197703
MSTRG.2968	snp_1_718706	59.6273	5.51528e-10	2.39749e-06
MSTRG.5519	snp_1_718706	33.1921	3.44689e-06	0.00422171
MSTRG.14131	snp_1_716847	23.4751	3.21462e-05	0.02637
MSTRG.16973	snp_1_716847	23.1348	3.78533e-05	0.0303475
MSTRG.22073	snp_1_716847	40.1142	1.00776e-08	3.01099e-05
MSTRG.25939	snp_1_716847	26.8359	2.14566e-05	0.0190606
MSTRG.7163	snp_1_716847	51.2622	8.15844e-09	2.50823e-05
AT1G15060	snp_1_714515	35.7241	1.74825e-08	4.64928e-05
AT1G26680	snp_1_714515	39.4706	1.37964e-08	3.859e-05
AT1G63260	snp_1_714515	32.0506	5.80568e-06	0.00655794
AT1G64230	snp_1_714515	38.428	9.14345e-08	0.000190534
AT3G47660	snp_1_714515	37.6161	4.50602e-07	0.000742142
AT4G03610	snp_1_714515	22.8564	4.32632e-05	0.0335438
AT4G19670	snp_1_714515	34.7893	4.734e-06	0.00551175
AT4G21660	snp_1_714515	20.8229	3.00859e-05	0.0249696
AT5G15510	snp_1_714515	35.5472	9.33462e-08	0.000193193
AT5G64470	snp_1_714515	22.9922	4.05347e-05	0.0318945
MSTRG.10167	snp_1_714515	33.1611	2.47083e-05	0.0214638
MSTRG.11371	snp_1_714515	35.0553	2.61249e-05	0.0224348
MSTRG.1226	snp_1_714515	35.0398	4.23374e-06	0.00503995
MSTRG.13552	snp_1_714515	36.7076	5.30572e-08	0.000123956
MSTRG.13591	snp_1_714515	38.0479	2.76121e-08	6.79518e-05
MSTRG.14886	snp_1_714515	47.5646	3.07996e-07	0.00053997
MSTRG.16533	snp_1_714515	35.3037	2.15721e-08	5.56711e-05
MSTRG.16993	snp_1_714515	29.6432	1.73354e-05	0.0158921
MSTRG.17022	snp_1_714515	37.5766	3.64666e-06	0.00441178
MSTRG.1708	snp_1_714515	48.7293	4.91725e-06	0.00569386
MSTRG.17164	snp_1_714515	40.0835	1.63806e-05	0.015238
MSTRG.19343	snp_1_714515	49.8715	1.47228e-09	5.59714e-06
MSTRG.20075	snp_1_714515	34.8079	1.6435e-06	0.0022493
MSTRG.20343	snp_1_714515	35.4881	3.68737e-07	0.00062879
MSTRG.20345	snp_1_714515	34.2217	6.09564e-06	0.00683538
MSTRG.20565	snp_1_714515	39.3255	1.48085e-08	4.05325e-05
MSTRG.22001	snp_1_714515	34.099	2.27536e-06	0.00296852
MSTRG.22339	snp_1_714515	50.5113	9.93105e-06	0.0100415
MSTRG.22488	snp_1_714515	40.0384	1.46701e-07	0.000283943
MSTRG.22605	snp_1_714515	35.6667	8.37815e-06	0.00880717
MSTRG.23717	snp_1_714515	62.3151	1.31821e-09	5.08429e-06
MSTRG.23908	snp_1_714515	37.7126	1.27845e-06	0.00182504
MSTRG.24109	snp_1_714515	42.0086	1.61419e-05	0.0151048
MSTRG.24192	snp_1_714515	38.0064	1.12015e-06	0.00163651
MSTRG.24395	snp_1_714515	36.4439	6.03279e-08	0.000137313
MSTRG.2464	snp_1_714515	39.1033	1.10367e-05	0.0109099
MSTRG.24837	snp_1_714515	119.006	6.95962e-05	0.0487215
MSTRG.26346	snp_1_714515	26.9016	6.17378e-06	0.00690025
MSTRG.26365	snp_1_714515	19.4599	5.94755e-05	0.0434162
MSTRG.27397	snp_1_714515	37.5309	1.40017e-07	0.000274007
MSTRG.27656	snp_1_714515	35.2877	3.79014e-06	0.00455282
MSTRG.5275	snp_1_714515	40.4795	8.43128e-09	2.56977e-05
MSTRG.547	snp_1_714515	31.552	6.50399e-07	0.00102505
MSTRG.6131	snp_1_714515	24.0377	2.45311e-05	0.0213975
MSTRG.6446	snp_1_714515	36.0806	6.99989e-06	0.00760713
MSTRG.8737	snp_1_714515	37.0231	1.74269e-06	0.00236333
MSTRG.8932	snp_1_714515	36.0162	2.87154e-07	0.000511032
AT1G05600	snp_1_1492562	22.356	1.39783e-05	0.013406
AT1G61430	snp_1_1492562	44.2597	1.37914e-05	0.0132741
AT1G80380	snp_1_1492562	38.6116	2.31778e-06	0.00301274
AT4G23250	snp_1_1492562	29.7781	3.41803e-07	0.000590455
AT4G34265	snp_1_1492562	27.694	4.17698e-05	0.0326484
AT5G05330	snp_1_1492562	37.7712	6.28199e-09	2.03143e-05
AT5G23570	snp_1_1492562	34.267	1.74004e-07	0.00033002
AT5G24040	snp_1_1492562	19.7806	5.06645e-05	0.0382207
MSTRG.12511	snp_1_1492562	19.4224	6.06007e-05	0.04397
MSTRG.16533	snp_1_1492562	21.7902	1.85494e-05	0.0168737
MSTRG.1717	snp_1_1492562	27.5758	1.52018e-05	0.0143708
MSTRG.26340	snp_1_1492562	19.2517	6.59992e-05	0.0469506
MSTRG.27141	snp_1_1492562	37.0883	5.46373e-05	0.0405101
MSTRG.3657	snp_1_1492562	17.6918	2.59738e-05	0.0223799
MSTRG.4194	snp_1_1492562	32.2553	1.45781e-05	0.0138802
AT1G27770	snp_1_1472988	24.2194	2.2479e-05	0.0198194
AT1G29630	snp_1_1472988	20.3583	3.79544e-05	0.0304056
AT3G09440	snp_1_1472988	53.092	1.7524e-11	1.11971e-07
AT5G14850	snp_1_1472988	35.1761	1.38766e-06	0.00194946
AT5G45500	snp_1_1472988	48.4114	8.24219e-08	0.0001759
MSTRG.10966	snp_1_1472988	40.3458	3.89518e-07	0.000656835
MSTRG.11246	snp_1_1472988	27.0663	5.70177e-06	0.00647504
MSTRG.11283	snp_1_1472988	24.3051	6.9377e-05	0.048668
MSTRG.11301	snp_1_1472988	80.3572	1.16573e-14	1.76637e-10
MSTRG.11709	snp_1_1472988	78.394	3.33067e-16	8.41127e-12
MSTRG.11958	snp_1_1472988	32.0809	5.03209e-07	0.000816113
MSTRG.12394	snp_1_1472988	71.1882	2.74154e-09	9.75792e-06
MSTRG.13941	snp_1_1472988	72.8504	3.91465e-13	3.67446e-09
MSTRG.15511	snp_1_1472988	23.1138	3.82354e-05	0.030488
MSTRG.17895	snp_1_1472988	27.4369	4.68867e-05	0.0358294
MSTRG.1849	snp_1_1472988	77.327	8.55411e-08	0.000181099
MSTRG.19595	snp_1_1472988	32.6255	1.42508e-06	0.00199411
MSTRG.19783	snp_1_1472988	36.7238	1.06055e-08	3.11603e-05
MSTRG.20098	snp_1_1472988	72.5582	1.55823e-09	5.90272e-06
MSTRG.20847	snp_1_1472988	35.0822	1.17048e-07	0.00023513
MSTRG.22685	snp_1_1472988	80.1449	1.51212e-13	1.58798e-09
MSTRG.23703	snp_1_1472988	78.327	7.58982e-10	3.10822e-06
MSTRG.23862	snp_1_1472988	81.7718	1.55431e-15	2.84243e-11
MSTRG.23971	snp_1_1472988	66.9	1.09377e-06	0.00160906
MSTRG.24040	snp_1_1472988	27.2019	5.21026e-05	0.0391662
MSTRG.24370	snp_1_1472988	76.2427	5.10703e-15	8.59819e-11
MSTRG.24375	snp_1_1472988	34.6816	5.40015e-07	0.000866531
MSTRG.24787	snp_1_1472988	36.1458	8.88113e-07	0.00133996
MSTRG.25871	snp_1_1472988	77.8947	4.44089e-16	9.81315e-12
MSTRG.26309	snp_1_1472988	78.7598	0	0
MSTRG.27559	snp_1_1472988	47.4882	3.07439e-05	0.0254559
MSTRG.27766	snp_1_1472988	36.6942	5.34041e-08	0.000124219
MSTRG.28094	snp_1_1472988	65.586	3.13075e-10	1.46933e-06
MSTRG.4077	snp_1_1472988	30.0512	2.98176e-07	0.000527989
MSTRG.4098	snp_1_1472988	41.4828	6.5391e-07	0.00102905
MSTRG.5692	snp_1_1472988	39.7635	3.92649e-05	0.0311452
MSTRG.6319	snp_1_1472988	40.0703	3.47985e-05	0.0281784
MSTRG.729	snp_1_1472988	96.2936	3.79926e-09	1.31691e-05
MSTRG.7763	snp_1_1472988	30.785	9.43434e-07	0.00141138
MSTRG.8463	snp_1_1472988	78.2274	1.9984e-15	3.47482e-11
MSTRG.9698	snp_1_1472988	116.432	3.03547e-08	7.43562e-05
AT1G54790	snp_1_1439842	20.8939	2.90365e-05	0.024452
AT2G45023	snp_1_1439842	21.9839	2.74951e-06	0.00345536
AT4G37680	snp_1_1439842	26.2688	2.793e-05	0.0237338
AT5G08560	snp_1_1439842	19.4421	6.00055e-05	0.0436996
MSTRG.11573	snp_1_1439842	27.255	1.7653e-05	0.0161275
MSTRG.1736	snp_1_1439842	32.6929	1.20134e-05	0.0117331
MSTRG.18413	snp_1_1439842	26.4053	7.84414e-06	0.00836184
MSTRG.20643	snp_1_1439842	67.8785	2.23986e-05	0.0197698
AT1G26850	snp_1_1417356	19.9395	4.67953e-05	0.0357894
AT3G17890	snp_1_1417356	36.739	1.05253e-08	3.10971e-05
MSTRG.10198	snp_1_1417356	36.9733	1.82423e-07	0.000342461
MSTRG.1046	snp_1_1417356	35.4281	3.79366e-07	0.000645878
MSTRG.10599	snp_1_1417356	35.9535	7.39737e-06	0.00796432
MSTRG.11516	snp_1_1417356	35.898	1.83316e-05	0.0167042
MSTRG.11594	snp_1_1417356	35.3138	1.04578e-07	0.000212089
MSTRG.1338	snp_1_1417356	41.1054	2.31146e-05	0.0203291
MSTRG.13457	snp_1_1417356	33.8763	4.27777e-05	0.0333135
MSTRG.14005	snp_1_1417356	113.088	7.11975e-12	5.00112e-08
MSTRG.14359	snp_1_1417356	35.443	2.01213e-08	5.26754e-05
MSTRG.15407	snp_1_1417356	114.189	1.476e-06	0.00205183
MSTRG.15479	snp_1_1417356	54.9908	3.17055e-08	7.69542e-05
MSTRG.1732	snp_1_1417356	38.8621	1.85641e-08	4.87385e-05
MSTRG.18964	snp_1_1417356	33.4557	2.58107e-07	0.000467177
MSTRG.19555	snp_1_1417356	53.5001	8.62933e-09	2.6151e-05
MSTRG.22189	snp_1_1417356	36.7737	2.00539e-07	0.000373167
MSTRG.23737	snp_1_1417356	22.4767	5.19065e-05	0.0390465
MSTRG.25620	snp_1_1417356	36.2644	2.44891e-06	0.00315051
MSTRG.26676	snp_1_1417356	52.3734	1.15243e-10	6.11172e-07
MSTRG.26829	snp_1_1417356	36.9063	4.81632e-08	0.000114284
MSTRG.395	snp_1_1417356	58.2627	1.02402e-06	0.0015212
MSTRG.9052	snp_1_1417356	35.4899	1.20121e-06	0.00174294
MSTRG.9598	snp_1_1417356	46.5365	4.36701e-05	0.0338345
MSTRG.9657	snp_1_1417356	36.6703	6.45275e-05	0.0461715
AT1G13860	snp_1_1414527	27.6522	1.46697e-05	0.0139548
AT1G61810	snp_1_1414527	31.792	2.10979e-06	0.00278331
AT1G67520	snp_1_1414527	46.194	8.01414e-08	0.000172771
AT4G24230	snp_1_1414527	37.4771	4.80508e-07	0.000787727
MSTRG.10810	snp_1_1414527	47.3501	1.68321e-05	0.0155111
MSTRG.11856	snp_1_1414527	49.2334	8.59297e-07	0.00130204
MSTRG.12139	snp_1_1414527	25.7185	1.09235e-05	0.0108743
MSTRG.12356	snp_1_1414527	54.2326	2.11541e-09	7.73707e-06
MSTRG.12556	snp_1_1414527	53.3034	6.73529e-06	0.00737581
MSTRG.12593	snp_1_1414527	48.2254	3.21705e-08	7.77272e-05
MSTRG.13353	snp_1_1414527	45.4943	1.32143e-10	6.90441e-07
MSTRG.15856	snp_1_1414527	26.141	2.96395e-05	0.0248295
MSTRG.17091	snp_1_1414527	47.0716	5.49371e-09	1.82094e-05
MSTRG.17705	snp_1_1414527	44.6979	5.37375e-08	0.000124721
MSTRG.17736	snp_1_1414527	31.0972	1.76741e-07	0.000332998
MSTRG.18102	snp_1_1414527	26.5738	6.90445e-05	0.048531
MSTRG.18412	snp_1_1414527	49.8417	3.89646e-10	1.76618e-06
MSTRG.20416	snp_1_1414527	54.5417	9.39977e-08	0.000193969
MSTRG.20779	snp_1_1414527	45.702	6.83965e-07	0.00106372
MSTRG.20983	snp_1_1414527	60.3608	3.95993e-10	1.7873e-06
MSTRG.21327	snp_1_1414527	48.2646	1.87056e-10	9.48798e-07
MSTRG.22351	snp_1_1414527	37.3439	4.9342e-05	0.0373291
MSTRG.22610	snp_1_1414527	40.9362	2.98071e-07	0.000527989
MSTRG.23034	snp_1_1414527	31.0698	2.45833e-05	0.0214254
MSTRG.23381	snp_1_1414527	47.2559	3.06613e-10	1.4454e-06
MSTRG.28077	snp_1_1414527	46.8273	2.3077e-06	0.00300331
MSTRG.3195	snp_1_1414527	64.0385	8.04912e-14	9.18004e-10
MSTRG.3489	snp_1_1414527	31.1171	8.8816e-06	0.00917276
MSTRG.5479	snp_1_1414527	46.3646	2.5047e-08	6.34047e-05
MSTRG.6065	snp_1_1414527	45.7366	1.17066e-10	6.17753e-07
MSTRG.6217	snp_1_1414527	19.5665	5.63883e-05	0.0415647
MSTRG.7137	snp_1_1414527	51.2556	7.66616e-10	3.1274e-06
MSTRG.7402	snp_1_1414527	43.7948	2.54935e-08	6.42939e-05
MSTRG.7867	snp_1_1414527	49.2616	2.0163e-08	5.26754e-05
MSTRG.9083	snp_1_1414527	72.5616	3.49963e-05	0.0282923
MSTRG.9581	snp_1_1414527	43.8897	1.59282e-09	5.98011e-06
MSTRG.9651	snp_1_1414527	39.3604	5.86895e-08	0.00013474
MSTRG.9659	snp_1_1373871	37.2863	1.57251e-07	0.000302158
AT2G27490	snp_1_1360990	21.9888	6.55809e-05	0.0468099
AT2G40860	snp_1_1360990	25.9482	9.7785e-06	0.00992511
AT3G07160	snp_1_1360990	52.4565	4.06641e-12	3.05895e-08
AT4G03230	snp_1_1360990	53.4516	3.0188e-09	1.06732e-05
AT4G16830	snp_1_1360990	20.7161	3.17359e-05	0.0261142
AT5G21105	snp_1_1360990	53.7348	2.14595e-12	1.75088e-08
MSTRG.14234	snp_1_1360990	55.1189	3.06788e-11	1.81788e-07
MSTRG.14240	snp_1_1360990	53.829	7.45134e-09	2.32453e-05
MSTRG.1474	snp_1_1360990	58.8849	2.06571e-11	1.28885e-07
MSTRG.15413	snp_1_1360990	52.2491	1.50663e-08	4.09753e-05
MSTRG.16227	snp_1_1360990	72.9733	1.11022e-16	3.27105e-12
MSTRG.16290	snp_1_1360990	55.2426	6.09468e-12	4.33855e-08
MSTRG.17846	snp_1_1360990	57.9089	8.24844e-06	0.0087081
MSTRG.19287	snp_1_1360990	56.813	3.6018e-08	8.68254e-05
MSTRG.19568	snp_1_1360990	80.6662	1.15524e-05	0.0113351
MSTRG.2029	snp_1_1360990	51.1656	3.85931e-07	0.000651925
MSTRG.20586	snp_1_1360990	55.6838	1.36437e-07	0.000269487
MSTRG.21169	snp_1_1360990	30.6424	1.10197e-05	0.0109099
MSTRG.21385	snp_1_1360990	50.6371	1.02632e-09	4.09244e-06
MSTRG.21649	snp_1_1360990	50.8362	4.41992e-06	0.00521476
MSTRG.22084	snp_1_1360990	29.0401	5.97841e-05	0.0435815
MSTRG.22493	snp_1_1360990	44.7122	1.6601e-08	4.48045e-05
MSTRG.2325	snp_1_1360990	58.2997	7.59096e-09	2.36114e-05
MSTRG.25140	snp_1_1360990	118.016	2.17276e-10	1.08196e-06
MSTRG.26318	snp_1_1360990	50.8224	9.95683e-09	2.9833e-05
MSTRG.27690	snp_1_1360990	62.7304	1.09889e-09	4.33292e-06
MSTRG.2816	snp_1_1360990	32.3864	1.59494e-06	0.00219509
MSTRG.3980	snp_1_1360990	67.9925	2.68008e-13	2.68177e-09
MSTRG.429	snp_1_1360990	178.009	3.35968e-05	0.0273485
MSTRG.5954	snp_1_1360990	56.5165	6.25342e-09	2.02838e-05
MSTRG.7308	snp_1_1360990	40.8978	6.87378e-09	2.18943e-05
MSTRG.8025	snp_1_1360990	36.9887	2.64403e-05	0.0226285
MSTRG.8496	snp_1_1360990	99.4944	5.70864e-05	0.041932
AT1G07690	snp_1_1353510	29.8288	5.30335e-06	0.00608118
AT1G27385	snp_1_1353510	23.0778	9.74374e-06	0.00989931
AT1G27960	snp_1_1353510	20.8932	2.90473e-05	0.024452
AT1G30970	snp_1_1353510	70.0475	6.66134e-16	1.33311e-11
[truncated: 198,461+ more rows]

## Sheet: Supplementary Table 4
Supplementary Table 4. Association of sQTLs with GWAS catalog
Snp.position	score	maf	mac	study.name	study.id	study.phenotype.name	study.genotype.name	study.thresholds	overFDR	overBonferroni	overPermutation	snp.ref	snp.alt	snp.coding	snp.gene_name	snp.annotations	study.thresholds.0.name	study.thresholds.0.value	study.thresholds.1.name	study.thresholds.1.value	study.thresholds.2.name	study.thresholds.2.value	study.thresholds.3.name	study.thresholds.3.value	study.thresholds.4.name	study.thresholds.4.value	snp.annotations.0.gene_name	snp.annotations.0.transcript_id	snp.annotations.0.impact	snp.annotations.0.effect	snp.annotations.0.function	snp.annotations.0.codon_change	snp.annotations.0.rank	snp.annotations.0.amino_acid_change	snp.annotations.1.gene_name	snp.annotations.1.transcript_id	snp.annotations.1.impact	snp.annotations.1.effect	snp.annotations.1.function	snp.annotations.1.codon_change	snp.annotations.1.rank	snp.annotations.1.amino_acid_change	snp.annotations.2.gene_name	snp.annotations.2.transcript_id	snp.annotations.2.impact	snp.annotations.2.effect	snp.annotations.2.function	snp.annotations.2.codon_change	snp.annotations.2.rank
1_10044868	4.02528	0.002457	1	SizePlantingSummerLocSweden2009_raw_imputed_amm	111	SizePlantingSummerLocSweden2009	Full imputed genotype		False	False	False	T	A	True	AT1G28580		bonferroni_threshold01	8.74174	total_associations	5517428	bh_threshold	5.74233	permutation_threshold	8.79847	bonferroni_threshold05	8.04277	AT1G28580	AT1G28580.1	MODIFIER	INTRON			4		AT1G28580	AT1G28580.2	MODIFIER	INTRON			3		Exon_1_10045631_10045874	AT1G28580.2-Protein	MODIFIER	INTRON			3
1_10044976	4.02528	0.002457	1	SizePlantingSummerLocSweden2009_raw_imputed_amm	111	SizePlantingSummerLocSweden2009	Full imputed genotype		False	False	False	A	C	True	AT1G28580		bonferroni_threshold01	8.74174	total_associations	5517428	bh_threshold	5.74233	permutation_threshold	8.79847	bonferroni_threshold05	8.04277	AT1G28580	AT1G28580.2	MODERATE	NON_SYNONYMOUS_CODING	MISSENSE	ttT/ttG	3	F214L	Exon_1_10045631_10045874	AT1G28580.2-Protein	MODERATE	NON_SYNONYMOUS_CODING	MISSENSE	ttT/ttG	3	F214L	AT1G28580	AT1G28580.1	MODERATE	NON_SYNONYMOUS_CODING	MISSENSE	ttT/ttG	4
1_10200271	4.00622	0.00850662	9	FT10_raw_imputed_amm	261	FT10	Full imputed genotype		False	False	False	C	T	True	AT1G29180		bonferroni_threshold01	8.83773	total_associations	6882229	bh_threshold	6.62089	permutation_threshold	7.98229	bonferroni_threshold05	8.13876	AT1G29180	AT1G29180.1	MODERATE	NON_SYNONYMOUS_CODING	MISSENSE	cCg/cTg	1	P215L	Exon_1_10199628_10200962	AT1G29180.1-Protein	MODERATE	NON_SYNONYMOUS_CODING	MISSENSE	cCg/cTg	1	P215L
1_10380729	6.72801	0.00555556	1	FT Field_raw_imputed_amm	86	FT Field	Full imputed genotype		True	False	False	G	A	True	AT1G29690		bonferroni_threshold01	8.67697	total_associations	4753005	bh_threshold	4.8356	permutation_threshold	11.5703	bonferroni_threshold05	7.978	AT1G29690	AT1G29690.1	LOW	SYNONYMOUS_CODING	SILENT	ggC/ggT	3	G182	Exon_1_10381574_10381861	AT1G29690.1-Protein	LOW	SYNONYMOUS_CODING	SILENT	ggC/ggT	3	G182
1_1041479	7.82733	0.0144928	5	As75_raw_imputed_amm	283	As75	Full imputed genotype		True	False	False	A	G	True	AT1G04030		bonferroni_threshold01	8.72289	total_associations	5283102	bh_threshold	4.67295	permutation_threshold	20.9963	bonferroni_threshold05	8.02392	AT1G04030	AT1G04030.1	MODERATE	NON_SYNONYMOUS_CODING	MISSENSE	Aac/Gac	3	N206D	Exon_1_1040597_1040680	AT1G04030.1-Protein	MODERATE	NON_SYNONYMOUS_CODING	MISSENSE	Aac/Gac	3	N206D
1_10446276	4.02528	0.002457	1	SizePlantingSummerLocSweden2009_raw_imputed_amm	111	SizePlantingSummerLocSweden2009	Full imputed genotype		False	False	False	A	C	True	AT1G29840		bonferroni_threshold01	8.74174	total_associations	5517428	bh_threshold	5.74233	permutation_threshold	8.79847	bonferroni_threshold05	8.04277	AT1G29840	AT1G29840.1	MODERATE	NON_SYNONYMOUS_CODING	MISSENSE	Tcg/Gcg	4	S138A	Exon_1_10447279_10447422	AT1G29840.1-Protein	MODERATE	NON_SYNONYMOUS_CODING	MISSENSE	Tcg/Gcg	4	S138A
1_10465453	5.72239	0.0105263	1	YEL _raw_imputed_amm	28	YEL	Full imputed genotype		True	False	False	T	G	True	AT1G29890		bonferroni_threshold01	8.60182	total_associations	3997799	bh_threshold	4.4377	permutation_threshold	18.1987	bonferroni_threshold05	7.90285	AT1G29890	AT1G29890.1	MODIFIER	INTRON			6		Exon_1_10464491_10464600	AT1G29890.1-Protein	MODIFIER	INTRON			4		AT1G29890	AT1G29890.2	HIGH	STOP_GAINED	NONSENSE	tTa/tGa	7
1_10493946	4.48016	0.0170455	3	LN16_raw_imputed_amm	87	LN16	Full imputed genotype		False	False	False	A	T	True	AT1G29950		bonferroni_threshold01	8.67601	total_associations	4742548	bh_threshold	4.79808	permutation_threshold	13.5608	bonferroni_threshold05	7.97704	AT1G29950	AT1G29950.1	LOW	SYNONYMOUS_CODING	SILENT	acA/acT	3	T162	AT1G29950	AT1G29950.2	LOW	SYNONYMOUS_CODING	SILENT	acA/acT	4	T162	Exon_1_10493461_10494216	AT1G29950.1-Protein	LOW	SYNONYMOUS_CODING	SILENT	acA/acT	1
1_10546807	4.00071	0.0115942	4	Co59_raw_imputed_amm	279	Co59	Full imputed genotype		False	False	False	A	C	True	AT1G30070		bonferroni_threshold01	8.72289	total_associations	5283102	bh_threshold	5.05486	permutation_threshold	16.7045	bonferroni_threshold05	8.02392	AT1G30070	AT1G30070.1	HIGH	STOP_GAINED	NONSENSE	tTa/tGa	5	L219*	Exon_1_10547962_10548072	AT1G30070.1-Protein	HIGH	STOP_GAINED	NONSENSE	tTa/tGa	5	L219*	AT1G30070	AT1G30070.2	HIGH	STOP_GAINED	NONSENSE	tTa/tGa	5
1_10629552	11.65	0.002849	1	DTFplantingLoc2008_raw_imputed_amm	120	DTFplantingLoc2008	Full imputed genotype		True	True	False	T	A	True	AT1G30210		bonferroni_threshold01	8.72496	total_associations	5308301	bh_threshold	4.46215	permutation_threshold	19.5931	bonferroni_threshold05	8.02599	AT1G30210	AT1G30210.1	LOW	SYNONYMOUS_CODING	SILENT	acA/acT	2	T59	AT1G30210	AT1G30210.2	LOW	SYNONYMOUS_CODING	SILENT	acA/acT	3	T59	Exon_1_10628754_10629728	AT1G30210.1-Protein	LOW	SYNONYMOUS_CODING	SILENT	acA/acT	1
1_10629552	11.0934	0.00283286	1	DTF sweden 2008 (1st experiment)_raw_imputed_amm	113	DTF sweden 2008 (1st experiment)	Full imputed genotype		True	True	False	T	A	True	AT1G30210		bonferroni_threshold01	8.72513	total_associations	5310416	bh_threshold	4.70629	permutation_threshold	14.7334	bonferroni_threshold05	8.02616	AT1G30210	AT1G30210.1	LOW	SYNONYMOUS_CODING	SILENT	acA/acT	2	T59	AT1G30210	AT1G30210.2	LOW	SYNONYMOUS_CODING	SILENT	acA/acT	3	T59	Exon_1_10628754_10629728	AT1G30210.1-Protein	LOW	SYNONYMOUS_CODING	SILENT	acA/acT	1
1_10629552	10.3703	0.00284091	1	DTFlocSweden2008_raw_imputed_amm	117	DTFlocSweden2008	Full imputed genotype		True	True	False	T	A	True	AT1G30210		bonferroni_threshold01	8.72507	total_associations	5309665	bh_threshold	4.68014	permutation_threshold	14.147	bonferroni_threshold05	8.0261	AT1G30210	AT1G30210.1	LOW	SYNONYMOUS_CODING	SILENT	acA/acT	2	T59	AT1G30210	AT1G30210.2	LOW	SYNONYMOUS_CODING	SILENT	acA/acT	3	T59	Exon_1_10628754_10629728	AT1G30210.1-Protein	LOW	SYNONYMOUS_CODING	SILENT	acA/acT	1
1_10629552	8.48208	0.00284091	1	DTFmainEffect2008_raw_imputed_amm	126	DTFmainEffect2008	Full imputed genotype		True	True	False	T	A	True	AT1G30210		bonferroni_threshold01	8.72507	total_associations	5309665	bh_threshold	4.93863	permutation_threshold	9.91394	bonferroni_threshold05	8.0261	AT1G30210	AT1G30210.1	LOW	SYNONYMOUS_CODING	SILENT	acA/acT	2	T59	AT1G30210	AT1G30210.2	LOW	SYNONYMOUS_CODING	SILENT	acA/acT	3	T59	Exon_1_10628754_10629728	AT1G30210.1-Protein	LOW	SYNONYMOUS_CODING	SILENT	acA/acT	1
[truncated: 1,564 more rows]
[truncated: 73 more columns]

## Sheet: Supplementary Table 5
Supplementary Table 5. List of 913 exitrons found in current study
[truncated: 913 more rows]

[truncated: 3 more sheets: Supplementary Table 6, Supplementary Table 7, Supplementary Table 8]
